# Supplementary material for: Structure and thermal stability of phosphorus-iodonium ylids
Source: Beilstein J Org Chem. 2024 Nov 14;20:2931–9. doi: 10.3762/bjoc.20.245 (PMC11571945; doi:10.3762/bjoc.20.245)
Supplement: File 2 — X-ray structure data files. [file Beilstein_J_Org_Chem-20-2931-s002.cif]

data_1a
_nottingham_internal_coll_name     AGMODT
_nottingham_internal_coll_number   19710
_nottingham_internal_coll_client   AG/MOD
_nottingham_internal_coll_type     custom
_nottingham_internal_coll_frame_method  '\w scans'
_nottingham_internal_coll_frame_time  '0.50, 2.00'
_nottingham_internal_coll_frame_width  0.50
_nottingham_internal_coll_user     pcxag13
_nottingham_internal_coll_date     12/03/2024
_nottingham_internal_coll_location  NOTTS
_nottingham_internal_coll_instrument  'XtalLAB PRO, A00000876'
_nottingham_internal_NCS_number    ?
_nottingham_internal_process_date  12/03/2024
_nottingham_internal_process_user  pcxag13
_nottingham_internal_solution_date  12/03/2024
_nottingham_internal_solution_user  pcxag13
_nottingham_internal_refinement_date  30/04/2024
_nottingham_internal_refinement_user  pcxag13/pczspa
_nottingham_internal_self_archive_date  ?
_nottingham_internal_self_validation_date  ?
_nottingham_internal_self_validation_user  ?
_nottingham_internal_validation_date  30/04/2024
_nottingham_internal_validation_user  pczspa
_nottingham_internal_archive_date  30/04/2024
_refine_special_details
;
 Before a disordered iodophenyl ring residue was included in the model a 
 large residual electron density peak of height 8.4 e%A^-3^ was observed 
 1.76 and 1.64 %A from phenyl carbon atoms C6 and C7 respectively. The 
 PLATON tools AddSymm and TwinRotMAt did not indicate the presence of 
 missed symmetry or non-merohedral twinning. The large residual electron 
 density peak could not be accounted for with a disorder component that 
 made chemical sense with respect to the main residue of the structure. 
 When the large residual electron density peak was modelled as an iodine 
 atom with a free occupancy it refined to a value of 0.07 and further 
 adjacent residual electron density peaks resembling a phenyl ring 
 overlapping phenyl ring C2-C7 became apparent in the electron density map. 
 The location of this iodophenyl fragment does not make chemical sense with 
 respect to the main residue and is unlikely to be a disorder component, 
 rather and artefact of undiagnosed twinning or whole molecule disorder. 
 Inclusion of the alternative iodophenyl residue in the model reduced the 
 value of R1 from 9.50% to 7.07% and made the displacement ellispoids of 
 the main residue more chemically congruous, hence, it was decide to keep 
 the chemically unexplained disorder component in the model. The 
 occupancies of the main residue iodophenyl atoms and minor component are 
 refined and constrained to sum to unity, giving the minor component an 
 occupancy of 0.07(1). The carbon atoms of the phenyl ring of the minor 
 component are constrained to have regular hexagonal geometry (AFIX 66) and 
 make a symmetrical bond to the minor occupancy iodine atom (SADI, FLAT). 
 The minor occupancy atoms were modelled with isotropic displacement 
 parameters, with the iodine atom fixed at a value of 0.032 (to match the 
 Ueq of the major iodine atom) and the phenyl carbon atoms all constrained 
 to refine to a common value of 0.032.

 Rigid bond and similarity restraints were applied to all isotropic and
 anisotropic displacement parameters in the structure (RIGU, SIMU).

 Conformational disorder is modelled for the tetrafluoroborate anion with
 the occupancies of the two components refined and constrained to sum to
 unity, giving values of 0.73(1) and 0.27(1) respectively. The geometries
 of the two anions were restrained to be similar (SADI) and the anisotropic
 displacement parameters of the closely overlapping fluorine and boron
 atoms constrained to be identical (EADP).
;
_audit_creation_date               2024-06-05
_audit_creation_method
;
Olex2 1.5
(compiled 2024.02.16 svn.r378c4104 for OlexSys, GUI svn.r6928)
;
_shelx_SHELXL_version_number       '2018/3'
_publ_contact_author_id_orcid      ?
_publ_section_references
;
Dolomanov, O.V., Bourhis, L.J., Gildea, R.J, Howard, J.A.K. & Puschmann, H.
 (2009), J. Appl. Cryst. 42, 339-341.

Sheldrick, G.M. (2015). Acta Cryst. A71, 3-8.

Sheldrick, G.M. (2015). Acta Cryst. C71, 3-8.
;
_chemical_name_common              ?
_chemical_name_systematic          ?
_chemical_formula_moiety           'C27 H23 I O2 P, B F4'
_chemical_formula_sum              'C27 H23 B F4 I O2 P'
_chemical_formula_weight           624.13
_chemical_melting_point            ?
_chemical_oxdiff_formula           'C27 H23 B F4 I O2 P'
_chemical_oxdiff_usercomment      
 'AGMODT #19710 MM-1007 AJG/MOD fomblin oil on micromount'
loop_
  _atom_type_symbol
  _atom_type_description
  _atom_type_scat_dispersion_real
  _atom_type_scat_dispersion_imag
  _atom_type_scat_source
 'C' 'C' 0.0181 0.0091 'International Tables Vol C Tables 4.2.6.8 and 6.1.1.4'
 'H' 'H' 0.0000 0.0000 'International Tables Vol C Tables 4.2.6.8 and 6.1.1.4'
 'B' 'B' 0.0090 0.0039 'International Tables Vol C Tables 4.2.6.8 and 6.1.1.4'
 'F' 'F' 0.0727 0.0534 'International Tables Vol C Tables 4.2.6.8 and 6.1.1.4'
 'I' 'I' -0.3257 6.8362 'International Tables Vol C Tables 4.2.6.8 and 6.1.1.4'
 'O' 'O' 0.0492 0.0322 'International Tables Vol C Tables 4.2.6.8 and 6.1.1.4'
 'P' 'P' 0.2955 0.4335 'International Tables Vol C Tables 4.2.6.8 and 6.1.1.4'

_shelx_space_group_comment
;
The symmetry employed for this shelxl refinement is uniquely defined
by the following loop, which should always be used as a source of
symmetry information in preference to the above space-group names.
They are only intended as comments.
;
_space_group_crystal_system        'monoclinic'
_space_group_IT_number             14
_space_group_name_H-M_alt          'P 1 21/n 1'
_space_group_name_Hall             '-P 2yn'
loop_
  _space_group_symop_operation_xyz
 'x, y, z'
 '-x+1/2, y+1/2, -z+1/2'
 '-x, -y, -z'
 'x-1/2, -y-1/2, z-1/2'

_cell_length_a                     12.4385(4)
_cell_length_b                     13.1266(4)
_cell_length_c                     16.0230(6)
_cell_angle_alpha                  90
_cell_angle_beta                   91.027(3)
_cell_angle_gamma                  90
_cell_volume                       2615.74(15)
_cell_formula_units_Z              4
_cell_measurement_reflns_used      21198
_cell_measurement_temperature      120(2)
_cell_measurement_theta_max        75.1520
_cell_measurement_theta_min        4.3400
_shelx_estimated_absorpt_T_max     0.741
_shelx_estimated_absorpt_T_min     0.237
_exptl_absorpt_coefficient_mu      10.653
_exptl_absorpt_correction_T_max    0.859
_exptl_absorpt_correction_T_min    0.337
_exptl_absorpt_correction_type     gaussian
_exptl_absorpt_process_details
;
CrysAlisPro 1.171.43.63a (Rigaku Oxford Diffraction, 2023)
Numerical absorption correction based on gaussian integration over
a multifaceted crystal model
Empirical absorption correction using spherical harmonics,
implemented in SCALE3 ABSPACK scaling algorithm.
;
_exptl_absorpt_special_details     ?
_exptl_crystal_colour              colourless
_exptl_crystal_colour_primary      colourless
_exptl_crystal_density_diffrn      1.585
_exptl_crystal_density_meas        ?
_exptl_crystal_density_method      ?
_exptl_crystal_description         block
_exptl_crystal_F_000               1240
loop_
  _exptl_crystal_face_index_h
  _exptl_crystal_face_index_k
  _exptl_crystal_face_index_l
  _exptl_crystal_face_perp_dist
 0 -1 10 0.0315
 0 1 -10 0.0145
 4 -6 5 0.0904
 -4 6 -5 0.0594
 -8 0 -2 0.0256
 8 0 2 0.0360
 0 8 -4 0.0621
 -1 0 10 0.0217
 1 0 -10 0.0097
 -3 -8 2 0.0886

_exptl_crystal_size_max            0.19
_exptl_crystal_size_mid            0.06
_exptl_crystal_size_min            0.03
loop_
  _exptl_oxdiff_crystal_face_indexfrac_h
  _exptl_oxdiff_crystal_face_indexfrac_k
  _exptl_oxdiff_crystal_face_indexfrac_l
  _exptl_oxdiff_crystal_face_x
  _exptl_oxdiff_crystal_face_y
  _exptl_oxdiff_crystal_face_z
 -0.0187 -1.0015 10.0434 -0.0186 -0.8223 -0.5203
 0.0187 1.0015 -10.0434 0.0186 0.8223 0.5203
 3.9763 -5.9999 5.0613 -0.0147 -0.0545 -0.9902
 -3.9763 5.9999 -5.0613 0.0147 0.0545 0.9902
 -7.9676 0.0016 -2.0697 -0.7901 -0.1203 0.6175
 7.9676 -0.0016 2.0697 0.7901 0.1203 -0.6175
 0.0074 7.9986 -4.0296 0.5535 0.0381 0.8505
 -1.0151 -0.0016 10.0341 -0.0442 -0.8971 -0.3695
 1.0151 0.0016 -10.0341 0.0442 0.8971 0.3695
 -2.9929 -7.9978 1.9983 -0.8564 0.0243 -0.5645

_exptl_transmission_factor_max     ?
_exptl_transmission_factor_min     ?
_diffrn_reflns_av_R_equivalents    0.0703
_diffrn_reflns_av_unetI/netI       0.0373
_diffrn_reflns_Laue_measured_fraction_full  0.992
_diffrn_reflns_Laue_measured_fraction_max  0.963
_diffrn_reflns_limit_h_max         15
_diffrn_reflns_limit_h_min         -15
_diffrn_reflns_limit_k_max         16
_diffrn_reflns_limit_k_min         -16
_diffrn_reflns_limit_l_max         20
_diffrn_reflns_limit_l_min         -19
_diffrn_reflns_number              25908
_diffrn_reflns_point_group_measured_fraction_full  0.992
_diffrn_reflns_point_group_measured_fraction_max  0.963
_diffrn_reflns_theta_full          67.684
_diffrn_reflns_theta_max           76.264
_diffrn_reflns_theta_min           4.354
_diffrn_ambient_environment        N~2~
_diffrn_ambient_temperature        120(2)
_diffrn_crystal_treatment          'flash frozen in gaseous N2'
_diffrn_detector                   'Hybrid Pixel Array Detector'
_diffrn_detector_area_resol_mean   5.8140
_diffrn_detector_type              'PILATUS3 R 200K Hybrid Pixel Array Detector'
_diffrn_measured_fraction_theta_full  0.992
_diffrn_measured_fraction_theta_max  0.963
_diffrn_measurement_details
;
List of Runs (angles in degrees, time in seconds):

  # Type    Start    End  Width  t~exp~   \w     \q     \k     \f   Frames
--------------------------------------------------------------------------
  1  \w    -65.00 -22.00   0.50    0.50    --    0.00 -38.00 -30.00   86
  2  \w    -27.00  32.00   0.50    0.50    --    0.00 -82.00  30.00  118
  3  \w    -31.00  33.00   0.50    0.50    --    0.00 -82.00 -30.00  128
  4  \w    -31.00  -5.00   0.50    0.50    --    0.00 -82.00  90.00   52
  5  \w    -86.00  22.00   0.50    0.50    --    0.00 -38.00-120.00  216
  6  \w    -44.00 -18.00   0.50    0.50    --    0.00 -77.00-180.00   52
  7  \w    -13.00  23.00   0.50    0.50    --    0.00 -38.00 -30.00   72
  8  \w      6.00  31.00   0.50    0.50    --    0.00 -77.00-180.00   50
  9  \w    -88.00  23.00   0.50    0.50    --    0.00 -38.00 120.00  222
 10  \w     -1.00  33.00   0.50    0.50    --    0.00 -82.00  90.00   68
 11  \w    108.00 187.00   0.50    2.00    --   97.40  50.00 -85.78  158
 12  \w    126.00 184.00   0.50    2.00    --   97.40  56.00 132.89  116
 13  \w     72.00  98.00   0.50    2.00    --   97.40  57.00 -33.16   52
 14  \w     73.00 100.00   0.50    2.00    --   97.40  52.00-175.25   54
 15  \w     72.00 105.00   0.50    2.00    --   97.40  56.00 132.89   66
 16  \w     73.00  99.00   0.50    2.00    --   97.40  50.00 -85.78   52
 17  \w     73.00 131.00   0.50    2.00    --   97.40  49.00 -53.54  116
 18  \w     73.00 108.00   0.50    2.00    --   97.40  54.00-147.45   70
 19  \w    138.00 164.00   0.50    2.00    --   97.40  61.00  60.00   52
 20  \w     71.00 129.00   0.50    2.00    --   97.40  61.00  60.00  116
 21  \w     45.00 120.00   0.50    2.00    --   97.40 -82.00 150.00  150
 22  \w     42.00 119.00   0.50    2.00    --   97.40 -82.00 -30.00  154
 23  \w     71.00 110.00   0.50    2.00    --   97.40  61.00   0.00   78
 24  \w    158.00 187.00   0.50    2.00    --   97.40  61.00   0.00   58
 25  \w     71.00  97.00   0.50    2.00    --   97.40  61.00-150.00   52
 26  \w     71.00  97.00   0.50    2.00    --   97.40  61.00  30.00   52
 27  \w     77.00 104.00   0.50    2.00    --   97.40  45.00   0.00   54
 28  \w      8.00 123.00   0.50    2.00    --   97.40 -82.00 -90.00  230
 29  \w    138.00 184.00   0.50    2.00    --   97.40  52.00 153.55   92
 30  \w     71.00  96.00   0.50    2.00    --   97.40  61.00 -90.00   50
 31  \w     72.00  97.00   0.50    2.00    --   97.40  56.00 121.89   50
 32  \w    127.00 187.00   0.50    2.00    --   97.40  61.00 -60.00  120
 33  \w     71.00  97.00   0.50    2.00    --   97.40  61.00 -60.00   52
 34  \w     71.00 110.00   0.50    2.00    --   97.40  61.00-120.00   78
 35  \w     41.00 119.00   0.50    2.00    --   97.40 -82.00  60.00  156
;
_diffrn_measurement_device         '\k-geometry diffractometer'
_diffrn_measurement_device_type    'XtalLAB PRO MM007, PILATUS3 R 200K'
_diffrn_measurement_method         '\w scans'
_diffrn_measurement_specimen_support  'MiTeGen micromount'
_diffrn_orient_matrix_type        
 'CrysAlisPro convention (1999,Acta A55,543-557)'
_diffrn_orient_matrix_UB_11        0.0977495000
_diffrn_orient_matrix_UB_12        0.0718714000
_diffrn_orient_matrix_UB_13        0.0054922000
_diffrn_orient_matrix_UB_21        0.0373344000
_diffrn_orient_matrix_UB_22        -0.0384074000
_diffrn_orient_matrix_UB_23        -0.0856339000
_diffrn_orient_matrix_UB_31        -0.0661841000
_diffrn_orient_matrix_UB_32        0.0844806000
_diffrn_orient_matrix_UB_33        -0.0435018000
_diffrn_radiation_monochromator    mirror
_diffrn_radiation_probe            x-ray
_diffrn_radiation_type             'Cu K\a'
_diffrn_radiation_wavelength       1.54184
_diffrn_source                     'rotating anode'
_diffrn_source_type                'MicroMax 007 HF'
_diffrn_special_details            ?
_reflns_Friedel_coverage           0.000
_reflns_Friedel_fraction_full      .
_reflns_Friedel_fraction_max       .
_reflns_number_gt                  4697
_reflns_number_total               5277
_reflns_special_details
;
 Reflections were merged by SHELXL according to the crystal
 class for the calculation of statistics and refinement.
 
 _reflns_Friedel_fraction is defined as the number of unique
 Friedel pairs measured divided by the number that would be
 possible theoretically, ignoring centric projections and
 systematic absences.
;
_reflns_threshold_expression       'I > 2\s(I)'
_computing_cell_refinement         'CrysAlisPro 1.171.43.63a (Rigaku OD, 2023)'
_computing_data_collection        
 'CrysAlisPro system (CCD 43.104a 64-bit (release 22-12-2023))'
_computing_data_reduction          'CrysAlisPro 1.171.43.63a (Rigaku OD, 2023)'
_computing_molecular_graphics      'Olex2 1.5 (Dolomanov et al., 2009)'
_computing_publication_material    'Olex2 1.5 (Dolomanov et al., 2009)'
_computing_structure_refinement    'SHELXL 2018/3 (Sheldrick, 2015)'
_computing_structure_solution      'SHELXT 2018/2 (Sheldrick, 2018)'
_refine_diff_density_max           1.010
_refine_diff_density_min           -2.220
_refine_diff_density_rms           0.167
_refine_ls_extinction_coef         .
_refine_ls_extinction_method       none
_refine_ls_goodness_of_fit_ref     1.046
_refine_ls_hydrogen_treatment      constr
_refine_ls_matrix_type             full
_refine_ls_number_parameters       359
_refine_ls_number_reflns           5277
_refine_ls_number_restraints       812
_refine_ls_R_factor_all            0.0744
_refine_ls_R_factor_gt             0.0686
_refine_ls_restrained_S_all        0.980
_refine_ls_shift/su_max            0.001
_refine_ls_shift/su_mean           0.000
_refine_ls_structure_factor_coef   Fsqd
_refine_ls_weighting_details      
 'w=1/[\s^2^(Fo^2^)+(0.1135P)^2^+15.9651P] where P=(Fo^2^+2Fc^2^)/3'
_refine_ls_weighting_scheme        calc
_refine_ls_wR_factor_gt            0.1915
_refine_ls_wR_factor_ref           0.1985
_olex2_refinement_description
;
1. Restrained distances
 I1-C2 \\sim I1A-C2A
 with sigma of 0.02
 F2-B1 \\sim F1-B1 \\sim F4-B1 \\sim F3-B1
 with sigma of 0.02
 F2-B1 \\sim F2A-B1A
 with sigma of 0.02
 F3-B1 \\sim F3A-B1A
 with sigma of 0.02
 F1-B1 \\sim F1A-B1A
 with sigma of 0.02
 B1-F4 \\sim B1A-F4A
 with sigma of 0.02
 F2-F3 \\sim F2A-F3A
 with sigma of 0.04
 F2-F1 \\sim F2A-F1A
 with sigma of 0.04
 F2-F4 \\sim F2A-F4A
 with sigma of 0.04
 F3-F1 \\sim F3A-F1A
 with sigma of 0.04
 F3-F4 \\sim F3A-F4A
 with sigma of 0.04
 F1-F4 \\sim F1A-F4A
 with sigma of 0.04
 I1A-C3A \\sim I1A-C7A
 with sigma of 0.02
2. Restrained planarity
 C7A, C2A, C3A, I1A
 with sigma of 0.1
3. Uiso/Uaniso restraints and constraints
All non-hydrogen atoms have similar U: within 2A with sigma of 0.04 and sigma
for terminal atoms of 0.08 within 2A
Uanis(B1) = Uanis(B1A)
Uanis(F2) = Uanis(F2A)
Uanis(F3) = Uanis(F4A)
Uanis(F1) = Uanis(F1A)
4. Rigid body (RIGU) restrains
 All non-hydrogen atoms
 with sigma for 1-2 distances of 0.004 and sigma for 1-3 distances of 0.004
5. Others
 Sof(B1A)=Sof(F1A)=Sof(F2A)=Sof(F3A)=Sof(F4A)=1-FVAR(1)
 Sof(B1)=Sof(F1)=Sof(F2)=Sof(F3)=Sof(F4)=FVAR(1)
 Sof(I1A)=Sof(C7A)=Sof(H)=Sof(C6A)=Sof(HA)=Sof(C5A)=Sof(HB)=Sof(C4A)=Sof(HC)=
 Sof(C3A)=Sof(HD)=Sof(C2A)=1-FVAR(2)
 Sof(I1)=Sof(C2)=Sof(C3)=Sof(H3)=Sof(C4)=Sof(H4)=Sof(C5)=Sof(H5)=Sof(C6)=
 Sof(H6)=Sof(C7)=Sof(H7)=FVAR(2)
 Uiso(C7A)=Uiso(C6A)=Uiso(C5A)=Uiso(C4A)=Uiso(C3A)=Uiso(C2A)=FVAR(3)
 Fixed Uiso: I1A(0.032)
6.a Aromatic/amide H refined with riding coordinates:
 C3(H3), C4(H4), C5(H5), C6(H6), C7(H7), C15(H15), C16(H16), C17(H17),
 C18(H18), C19(H19), C21(H21), C22(H22), C23(H23), C24(H24), C25(H25), C27(H27),
  C28(H28), C29(H29), C30(H30), C31(H31), C7A(H), C6A(HA), C5A(HB), C4A(HC),
 C3A(HD)
6.b Fitted hexagon refined as free rotating group:
 C7A(C6A,C5A,C4A,C3A,C2A)
6.c Idealised Me refined as rotating group:
 C12(H12A,H12B,H12C)
;
_atom_sites_solution_hydrogens     geom
_atom_sites_solution_primary       dual
_atom_sites_solution_secondary     difmap
loop_
  _atom_site_label
  _atom_site_type_symbol
  _atom_site_fract_x
  _atom_site_fract_y
  _atom_site_fract_z
  _atom_site_U_iso_or_equiv
  _atom_site_adp_type
  _atom_site_occupancy
  _atom_site_site_symmetry_order
  _atom_site_calc_flag
  _atom_site_refinement_flags_posn
  _atom_site_refinement_flags_adp
  _atom_site_refinement_flags_occupancy
  _atom_site_disorder_assembly
  _atom_site_disorder_group
 I1 I 0.23061(3) 0.16833(3) 0.70207(3) 0.03162(18) Uani 0.9268(11) 1 d D U P A
 1
 B1 B 0.5589(9) 0.0763(8) 0.6933(7) 0.046(2) Uani 0.730(9) 1 d D U P B 2
 F1 F 0.4543(7) 0.1123(8) 0.6948(6) 0.058(2) Uani 0.730(9) 1 d D U P B 2
 C2 C 0.0634(6) 0.1729(6) 0.6787(5) 0.0363(15) Uani 0.9268(11) 1 d D U P A 1
 F2 F 0.5993(15) 0.0858(15) 0.6126(8) 0.060(2) Uani 0.730(9) 1 d D U P B 2
 F3 F 0.5656(8) -0.0243(6) 0.7200(6) 0.075(2) Uani 0.730(9) 1 d D U P B 2
 C3 C 0.0040(6) 0.2518(7) 0.7094(5) 0.0435(17) Uani 0.9268(11) 1 d . U P A 1
 H3 H 0.037876 0.305362 0.739902 0.052 Uiso 0.9268(11) 1 calc R U P A 1
 C4 C -0.1051(7) 0.2525(8) 0.6957(6) 0.0500(19) Uani 0.9268(11) 1 d . U P A 1
 H4 H -0.147100 0.306881 0.716769 0.060 Uiso 0.9268(11) 1 calc R U P A 1
 F4 F 0.6184(6) 0.1395(6) 0.7480(5) 0.066(2) Uani 0.730(9) 1 d D U P B 2
 C5 C -0.1551(8) 0.1735(8) 0.6507(7) 0.059(2) Uani 0.9268(11) 1 d . U P A 1
 H5 H -0.230730 0.174110 0.641522 0.070 Uiso 0.9268(11) 1 calc R U P A 1
 C6 C -0.0940(8) 0.0948(8) 0.6197(6) 0.054(2) Uani 0.9268(11) 1 d . U P A 1
 H6 H -0.127690 0.041080 0.589341 0.065 Uiso 0.9268(11) 1 calc R U P A 1
 C7 C 0.0172(7) 0.0941(7) 0.6328(5) 0.0444(17) Uani 0.9268(11) 1 d . U P A 1
 H7 H 0.060214 0.040976 0.610900 0.053 Uiso 0.9268(11) 1 calc R U P A 1
 C8 C 0.2599(6) 0.3199(5) 0.7101(4) 0.0325(13) Uani 1 1 d . U . A 1
 C9 C 0.2577(5) 0.3702(5) 0.7886(4) 0.0327(13) Uani 1 1 d . U . A 1
 O10 O 0.2930(4) 0.4581(4) 0.7992(3) 0.0406(11) Uani 1 1 d . U . A 1
 O11 O 0.2160(4) 0.3151(4) 0.8517(3) 0.0407(11) Uani 1 1 d . U . A 1
 C12 C 0.2080(8) 0.3690(7) 0.9304(5) 0.052(2) Uani 1 1 d . U . A 1
 H12A H 0.165730 0.431287 0.922033 0.079 Uiso 1 1 calc R U . A 1
 H12B H 0.280239 0.386850 0.951029 0.079 Uiso 1 1 calc R U . A 1
 H12C H 0.172722 0.325304 0.971195 0.079 Uiso 1 1 calc R U . A 1
 P13 P 0.30925(13) 0.38690(12) 0.62514(9) 0.0299(3) Uani 1 1 d . U . A 1
 C14 C 0.3114(6) 0.2992(5) 0.5386(4) 0.0330(13) Uani 1 1 d . U . A 1
 C15 C 0.3977(6) 0.2348(5) 0.5246(4) 0.0382(14) Uani 1 1 d . U . A 1
 H15 H 0.461735 0.241207 0.557379 0.046 Uiso 1 1 calc R U . A 1
 C16 C 0.3905(7) 0.1611(6) 0.4629(5) 0.0438(17) Uani 1 1 d . U . A 1
 H16 H 0.449581 0.116741 0.454081 0.053 Uiso 1 1 calc R U . A 1
 C17 C 0.2975(7) 0.1513(6) 0.4136(5) 0.0459(17) Uani 1 1 d . U . A 1
 H17 H 0.292736 0.099821 0.372030 0.055 Uiso 1 1 calc R U . A 1
 C18 C 0.2130(7) 0.2166(7) 0.4255(5) 0.052(2) Uani 1 1 d . U . A 1
 H18 H 0.150058 0.211109 0.391307 0.063 Uiso 1 1 calc R U . A 1
 C19 C 0.2191(6) 0.2910(7) 0.4875(4) 0.0434(16) Uani 1 1 d . U . A 1
 H19 H 0.160450 0.336194 0.495241 0.052 Uiso 1 1 calc R U . A 1
 C20 C 0.4422(6) 0.4341(6) 0.6482(4) 0.0363(13) Uani 1 1 d . U . A 1
 C21 C 0.4768(7) 0.5329(6) 0.6304(5) 0.0462(16) Uani 1 1 d . U . A 1
 H21 H 0.428522 0.580113 0.605008 0.055 Uiso 1 1 calc R U . A 1
 C22 C 0.5810(8) 0.5621(8) 0.6496(5) 0.058(2) Uani 1 1 d . U . A 1
 H22 H 0.603189 0.629428 0.636735 0.070 Uiso 1 1 calc R U . A 1
 C23 C 0.6530(8) 0.4971(9) 0.6864(5) 0.061(2) Uani 1 1 d . U . A 1
 H23 H 0.724573 0.518461 0.698370 0.073 Uiso 1 1 calc R U . A 1
 C24 C 0.6200(7) 0.3993(8) 0.7060(5) 0.0541(19) Uani 1 1 d . U . A 1
 H24 H 0.669587 0.354063 0.732405 0.065 Uiso 1 1 calc R U . A 1
 C25 C 0.5157(6) 0.3658(7) 0.6880(4) 0.0433(15) Uani 1 1 d . U . A 1
 H25 H 0.494073 0.298567 0.701991 0.052 Uiso 1 1 calc R U . A 1
 C26 C 0.2256(6) 0.4915(5) 0.5909(4) 0.0345(13) Uani 1 1 d . U . A 1
 C27 C 0.1323(5) 0.5183(5) 0.6316(4) 0.0343(13) Uani 1 1 d . U . A 1
 H27 H 0.112980 0.484021 0.681331 0.041 Uiso 1 1 calc R U . A 1
 C28 C 0.0674(6) 0.5950(7) 0.5994(5) 0.0476(18) Uani 1 1 d . U . A 1
 H28 H 0.003562 0.613267 0.627423 0.057 Uiso 1 1 calc R U . A 1
 C29 C 0.0944(7) 0.6448(7) 0.5277(5) 0.0511(19) Uani 1 1 d . U . A 1
 H29 H 0.049086 0.696820 0.505522 0.061 Uiso 1 1 calc R U . A 1
 C30 C 0.1893(8) 0.6186(7) 0.4872(5) 0.057(2) Uani 1 1 d . U . A 1
 H30 H 0.208276 0.653601 0.437682 0.068 Uiso 1 1 calc R U . A 1
 C31 C 0.2556(7) 0.5427(6) 0.5181(5) 0.0469(17) Uani 1 1 d . U . A 1
 H31 H 0.320206 0.525527 0.490656 0.056 Uiso 1 1 calc R U . A 1
 I1A I -0.0157(4) -0.0055(4) 0.5732(3) 0.032 Uiso 0.0732(11) 1 d D U P A -1
 B1A B 0.5364(18) 0.0613(16) 0.6855(15) 0.046(2) Uani 0.270(9) 1 d D U P B 3
 F1A F 0.474(2) 0.1392(19) 0.717(2) 0.058(2) Uani 0.270(9) 1 d D U P B 3
 F2A F 0.588(4) 0.092(4) 0.613(2) 0.060(2) Uani 0.270(9) 1 d D U P B 3
 F3A F 0.4689(17) -0.0217(15) 0.6695(14) 0.073(5) Uani 0.270(9) 1 d D U P B 3
 F4A F 0.6099(19) 0.0258(18) 0.7445(15) 0.075(2) Uani 0.270(9) 1 d D U P B 3
 C7A C 0.107(2) 0.172(3) 0.652(3) 0.031(4) Uiso 0.0732(11) 1 d DG U P A -1
 H H 0.168390 0.135674 0.634266 0.038 Uiso 0.0732(11) 1 calc R U P A -1
 C6A C 0.120(3) 0.265(3) 0.693(4) 0.031(4) Uiso 0.0732(11) 1 d G U P A -1
 HA H 0.190340 0.291249 0.703805 0.038 Uiso 0.0732(11) 1 calc R U P A -1
 C5A C 0.031(4) 0.319(2) 0.720(3) 0.031(4) Uiso 0.0732(11) 1 d G U P A -1
 HB H 0.039607 0.381929 0.747767 0.038 Uiso 0.0732(11) 1 calc R U P A -1
 C4A C -0.072(4) 0.280(3) 0.704(4) 0.031(4) Uiso 0.0732(11) 1 d G U P A -1
 HC H -0.133075 0.317035 0.722188 0.038 Uiso 0.0732(11) 1 calc R U P A -1
 C3A C -0.085(3) 0.188(3) 0.663(3) 0.031(4) Uiso 0.0732(11) 1 d DG U P A -1
 HD H -0.155027 0.161461 0.652650 0.038 Uiso 0.0732(11) 1 calc R U P A -1
 C2A C 0.005(2) 0.1339(18) 0.637(2) 0.031(4) Uiso 0.0732(11) 1 d DG U P A -1

loop_
  _atom_site_aniso_label
  _atom_site_aniso_U_11
  _atom_site_aniso_U_22
  _atom_site_aniso_U_33
  _atom_site_aniso_U_23
  _atom_site_aniso_U_13
  _atom_site_aniso_U_12
 I1 0.0310(3) 0.0270(3) 0.0368(3) 0.00206(15) -0.00160(18) 0.00005(15)
 B1 0.051(5) 0.046(4) 0.042(4) -0.004(3) 0.015(3) 0.008(4)
 F1 0.050(4) 0.071(5) 0.054(6) 0.007(3) 0.007(3) 0.011(4)
 C2 0.033(3) 0.036(3) 0.040(4) 0.014(3) -0.010(3) -0.002(2)
 F2 0.061(5) 0.068(4) 0.050(3) -0.002(2) 0.017(3) -0.002(3)
 F3 0.091(6) 0.062(4) 0.074(5) 0.005(4) 0.016(4) 0.028(4)
 C3 0.036(3) 0.052(4) 0.043(4) 0.014(3) 0.003(3) 0.003(3)
 C4 0.039(4) 0.059(5) 0.052(5) 0.020(4) 0.000(3) 0.009(3)
 F4 0.057(4) 0.079(5) 0.061(4) -0.011(4) -0.002(3) 0.005(4)
 C5 0.040(4) 0.068(5) 0.067(6) 0.028(4) -0.008(4) -0.007(3)
 C6 0.052(4) 0.057(5) 0.053(5) 0.013(4) -0.020(4) -0.015(4)
 C7 0.045(4) 0.043(4) 0.045(4) 0.008(3) -0.018(3) -0.010(3)
 C8 0.046(3) 0.023(3) 0.029(3) 0.002(2) -0.003(3) 0.007(2)
 C9 0.040(3) 0.031(3) 0.026(3) 0.005(2) -0.002(2) 0.008(2)
 O10 0.052(3) 0.034(2) 0.036(3) -0.0042(19) 0.003(2) 0.000(2)
 O11 0.052(3) 0.046(3) 0.024(2) 0.0019(19) 0.000(2) -0.005(2)
 C12 0.069(5) 0.062(5) 0.027(3) -0.010(3) 0.002(3) -0.006(4)
 P13 0.0389(8) 0.0250(7) 0.0258(7) -0.0008(6) 0.0016(6) 0.0052(6)
 C14 0.044(3) 0.030(3) 0.025(3) 0.000(2) 0.001(2) 0.005(3)
 C15 0.043(3) 0.036(3) 0.036(3) -0.004(3) 0.000(3) 0.005(3)
 C16 0.046(4) 0.045(4) 0.041(4) -0.012(3) 0.002(3) 0.010(3)
 C17 0.055(4) 0.047(4) 0.036(4) -0.015(3) 0.000(3) 0.005(3)
 C18 0.048(4) 0.065(5) 0.043(4) -0.019(4) -0.012(3) 0.010(4)
 C19 0.044(4) 0.054(4) 0.032(3) -0.009(3) -0.003(3) 0.010(3)
 C20 0.045(3) 0.039(3) 0.025(3) -0.007(2) 0.005(2) 0.004(3)
 C21 0.064(4) 0.039(3) 0.036(3) -0.007(3) 0.012(3) -0.006(3)
 C22 0.066(4) 0.068(5) 0.042(4) -0.017(4) 0.020(3) -0.023(4)
 C23 0.053(4) 0.090(6) 0.040(4) -0.015(4) 0.014(3) -0.021(4)
 C24 0.042(4) 0.088(5) 0.032(4) -0.011(4) -0.002(3) -0.004(4)
 C25 0.046(4) 0.051(4) 0.033(3) -0.007(3) -0.002(3) -0.001(3)
 C26 0.045(3) 0.033(3) 0.025(3) 0.000(2) -0.001(2) 0.013(3)
 C27 0.035(3) 0.036(3) 0.032(3) 0.002(3) -0.001(2) 0.002(3)
 C28 0.038(4) 0.059(5) 0.046(4) 0.008(3) 0.000(3) 0.014(3)
 C29 0.062(5) 0.050(4) 0.041(4) 0.010(3) -0.003(3) 0.023(4)
 C30 0.070(5) 0.057(5) 0.044(4) 0.013(4) 0.008(4) 0.023(4)
 C31 0.061(4) 0.048(4) 0.032(3) 0.003(3) 0.008(3) 0.013(3)
 B1A 0.051(5) 0.046(4) 0.042(4) -0.004(3) 0.015(3) 0.008(4)
 F1A 0.050(4) 0.071(5) 0.054(6) 0.007(3) 0.007(3) 0.011(4)
 F2A 0.061(5) 0.068(4) 0.050(3) -0.002(2) 0.017(3) -0.002(3)
 F3A 0.075(10) 0.062(9) 0.084(12) -0.018(9) 0.050(8) -0.022(8)
 F4A 0.091(6) 0.062(4) 0.074(5) 0.005(4) 0.016(4) 0.028(4)

_geom_special_details
;
 All esds (except the esd in the dihedral angle between two l.s. planes)
 are estimated using the full covariance matrix.  The cell esds are taken
 into account individually in the estimation of esds in distances, angles
 and torsion angles; correlations between esds in cell parameters are only
 used when they are defined by crystal symmetry.  An approximate (isotropic)
 treatment of cell esds is used for estimating esds involving l.s. planes.
;
loop_
  _geom_bond_atom_site_label_1
  _geom_bond_atom_site_label_2
  _geom_bond_distance
  _geom_bond_site_symmetry_2
  _geom_bond_publ_flag
 I1 C2 2.107(8) . ?
 I1 C8 2.026(6) . ?
 I1 C7A 1.72(4) . ?
 I1 C6A 1.87(5) . ?
 B1 F1 1.386(10) . ?
 B1 F2 1.402(10) . ?
 B1 F3 1.390(11) . ?
 B1 F4 1.407(11) . ?
 C2 C3 1.369(12) . ?
 C2 C7 1.388(11) . ?
 C2 C7A 0.70(4) . ?
 C2 C6A 1.42(3) . ?
 C2 C3A 1.87(3) . ?
 C2 C2A 1.11(3) . ?
 C3 H3 0.9500 . ?
 C3 C4 1.371(11) . ?
 C3 C7A 1.90(4) . ?
 C3 C6A 1.48(4) . ?
 C3 C5A 0.95(3) . ?
 C3 C4A 1.02(5) . ?
 C3 C3A 1.57(3) . ?
 C3 C2A 1.94(2) . ?
 C4 H4 0.9500 . ?
 C4 C5 1.403(15) . ?
 C4 C5A 1.93(4) . ?
 C4 C4A 0.57(4) . ?
 C4 C3A 1.03(2) . ?
 C5 H5 0.9500 . ?
 C5 C6 1.379(15) . ?
 C5 C4A 1.93(4) . ?
 C5 C3A 0.91(4) . ?
 C6 H6 0.9500 . ?
 C6 C7 1.395(12) . ?
 C6 I1A 1.807(12) . ?
 C6 C3A 1.41(3) . ?
 C6 C2A 1.35(3) . ?
 C7 H7 0.9500 . ?
 C7 I1A 1.667(10) . ?
 C7 C7A 1.55(2) . ?
 C7 C3A 1.84(3) . ?
 C7 C2A 0.55(2) . ?
 C8 C9 1.421(9) . ?
 C8 P13 1.742(7) . ?
 C8 C6A 1.90(4) . ?
 C9 O10 1.245(9) . ?
 C9 O11 1.353(8) . ?
 O11 C12 1.450(9) . ?
 C12 H12A 0.9800 . ?
 C12 H12B 0.9800 . ?
 C12 H12C 0.9800 . ?
 P13 C14 1.802(7) . ?
 P13 C20 1.799(8) . ?
 P13 C26 1.802(7) . ?
 C14 C15 1.388(9) . ?
 C14 C19 1.403(10) . ?
 C15 H15 0.9500 . ?
 C15 C16 1.384(10) . ?
 C16 H16 0.9500 . ?
 C16 C17 1.395(11) . ?
 C17 H17 0.9500 . ?
 C17 C18 1.372(12) . ?
 C18 H18 0.9500 . ?
 C18 C19 1.394(11) . ?
 C19 H19 0.9500 . ?
 C20 C21 1.397(10) . ?
 C20 C25 1.423(11) . ?
 C21 H21 0.9500 . ?
 C21 C22 1.380(13) . ?
 C22 H22 0.9500 . ?
 C22 C23 1.363(15) . ?
 C23 H23 0.9500 . ?
 C23 C24 1.385(14) . ?
 C24 H24 0.9500 . ?
 C24 C25 1.396(11) . ?
 C25 H25 0.9500 . ?
 C26 C27 1.386(9) . ?
 C26 C31 1.403(10) . ?
 C27 H27 0.9500 . ?
 C27 C28 1.384(10) . ?
 C28 H28 0.9500 . ?
 C28 C29 1.370(11) . ?
 C29 H29 0.9500 . ?
 C29 C30 1.399(12) . ?
 C30 H30 0.9500 . ?
 C30 C31 1.380(11) . ?
 C31 H31 0.9500 . ?
 I1A C2A 2.11(2) . ?
 B1A F1A 1.389(14) . ?
 B1A F2A 1.393(14) . ?
 B1A F3A 1.396(14) . ?
 B1A F4A 1.384(14) . ?
 C7A H 0.9500 . ?
 C7A C6A 1.3900 . ?
 C7A C2A 1.3900 . ?
 C6A HA 0.9500 . ?
 C6A C5A 1.3900 . ?
 C5A HB 0.9500 . ?
 C5A C4A 1.3900 . ?
 C4A HC 0.9500 . ?
 C4A C3A 1.3900 . ?
 C3A HD 0.9500 . ?
 C3A C2A 1.3900 . ?

loop_
  _geom_angle_atom_site_label_1
  _geom_angle_atom_site_label_2
  _geom_angle_atom_site_label_3
  _geom_angle
  _geom_angle_site_symmetry_1
  _geom_angle_site_symmetry_3
  _geom_angle_publ_flag
 C8 I1 C2 99.1(3) . . ?
 C7A I1 C2 17.5(16) . . ?
 C7A I1 C8 99.0(12) . . ?
 C7A I1 C6A 45.3(11) . . ?
 C6A I1 C2 41.2(8) . . ?
 C6A I1 C8 58.0(9) . . ?
 F1 B1 F2 109.7(10) . . ?
 F1 B1 F3 111.7(9) . . ?
 F1 B1 F4 105.8(8) . . ?
 F2 B1 F4 109.3(11) . . ?
 F3 B1 F2 110.4(10) . . ?
 F3 B1 F4 109.9(9) . . ?
 C3 C2 I1 119.7(6) . . ?
 C3 C2 C7 122.2(8) . . ?
 C3 C2 C6A 64(2) . . ?
 C3 C2 C3A 55.3(8) . . ?
 C7 C2 I1 118.1(6) . . ?
 C7 C2 C6A 158(2) . . ?
 C7 C2 C3A 66.9(9) . . ?
 C7A C2 I1 48(4) . . ?
 C7A C2 C3 131(3) . . ?
 C7A C2 C7 89(2) . . ?
 C7A C2 C6A 74(2) . . ?
 C7A C2 C3A 134(4) . . ?
 C7A C2 C2A 98(3) . . ?
 C6A C2 I1 60(2) . . ?
 C6A C2 C3A 114.9(19) . . ?
 C3A C2 I1 175.0(9) . . ?
 C2A C2 I1 137.1(13) . . ?
 C2A C2 C3 102.2(13) . . ?
 C2A C2 C7 22.0(14) . . ?
 C2A C2 C6A 145(3) . . ?
 C2A C2 C3A 47.7(13) . . ?
 C2 C3 H3 120.4 . . ?
 C2 C3 C7A 16.0(13) . . ?
 C2 C3 C6A 59.4(13) . . ?
 C2 C3 C3A 78.7(10) . . ?
 C2 C3 C2A 34.0(9) . . ?
 C4 C3 C2 119.1(9) . . ?
 C4 C3 H3 120.4 . . ?
 C4 C3 C7A 126.9(11) . . ?
 C4 C3 C6A 160(2) . . ?
 C4 C3 C3A 40.4(10) . . ?
 C4 C3 C2A 85.6(10) . . ?
 C7A C3 H3 110.8 . . ?
 C7A C3 C2A 42.5(6) . . ?
 C6A C3 H3 65.1 . . ?
 C6A C3 C7A 46.5(11) . . ?
 C6A C3 C3A 131(2) . . ?
 C6A C3 C2A 88.5(16) . . ?
 C5A C3 C2 125(3) . . ?
 C5A C3 H3 23.0 . . ?
 C5A C3 C4 111(3) . . ?
 C5A C3 C7A 111(3) . . ?
 C5A C3 C6A 65(2) . . ?
 C5A C3 C4A 90(3) . . ?
 C5A C3 C3A 145(4) . . ?
 C5A C3 C2A 147(4) . . ?
 C4A C3 C2 139.0(19) . . ?
 C4A C3 H3 100.0 . . ?
 C4A C3 C4 21.5(19) . . ?
 C4A C3 C7A 143(3) . . ?
 C4A C3 C6A 148(4) . . ?
 C4A C3 C3A 61(2) . . ?
 C4A C3 C2A 105(2) . . ?
 C3A C3 H3 160.7 . . ?
 C3A C3 C7A 87.4(11) . . ?
 C3A C3 C2A 45.3(6) . . ?
 C2A C3 H3 153.3 . . ?
 C3 C4 H4 119.8 . . ?
 C3 C4 C5 120.4(9) . . ?
 C3 C4 C5A 27.4(12) . . ?
 C5 C4 H4 119.8 . . ?
 C5 C4 C5A 144.3(14) . . ?
 C5A C4 H4 94.4 . . ?
 C4A C4 C3 41(4) . . ?
 C4A C4 H4 80.5 . . ?
 C4A C4 C5 156(4) . . ?
 C4A C4 C5A 14(3) . . ?
 C4A C4 C3A 118(5) . . ?
 C3A C4 C3 80(2) . . ?
 C3A C4 H4 160.0 . . ?
 C3A C4 C5 40(2) . . ?
 C3A C4 C5A 105(3) . . ?
 C4 C5 H5 120.1 . . ?
 C4 C5 C4A 6.7(14) . . ?
 C6 C5 C4 119.8(9) . . ?
 C6 C5 H5 120.1 . . ?
 C6 C5 C4A 114.1(13) . . ?
 C4A C5 H5 125.6 . . ?
 C3A C5 C4 47.3(15) . . ?
 C3A C5 H5 167.0 . . ?
 C3A C5 C6 72.6(16) . . ?
 C3A C5 C4A 41.5(16) . . ?
 C5 C6 H6 119.9 . . ?
 C5 C6 C7 120.1(9) . . ?
 C5 C6 I1A 176.7(8) . . ?
 C5 C6 C3A 38.1(14) . . ?
 C7 C6 H6 119.9 . . ?
 C7 C6 I1A 61.1(6) . . ?
 C7 C6 C3A 82.0(15) . . ?
 I1A C6 H6 58.9 . . ?
 C3A C6 H6 158.0 . . ?
 C3A C6 I1A 142.8(15) . . ?
 C2A C6 C5 98.4(12) . . ?
 C2A C6 H6 140.9 . . ?
 C2A C6 C7 23.0(10) . . ?
 C2A C6 I1A 82.4(11) . . ?
 C2A C6 C3A 60.4(11) . . ?
 C2 C7 C6 118.4(9) . . ?
 C2 C7 H7 120.8 . . ?
 C2 C7 I1A 169.7(8) . . ?
 C2 C7 C7A 26.8(15) . . ?
 C2 C7 C3A 69.1(12) . . ?
 C6 C7 H7 120.8 . . ?
 C6 C7 I1A 71.7(6) . . ?
 C6 C7 C7A 137.5(16) . . ?
 C6 C7 C3A 49.3(12) . . ?
 I1A C7 H7 49.2 . . ?
 I1A C7 C3A 120.8(12) . . ?
 C7A C7 H7 98.7 . . ?
 C7A C7 I1A 143.7(16) . . ?
 C7A C7 C3A 90.2(11) . . ?
 C3A C7 H7 169.8 . . ?
 C2A C7 C2 49(3) . . ?
 C2A C7 C6 74(3) . . ?
 C2A C7 H7 154.9 . . ?
 C2A C7 I1A 138(3) . . ?
 C2A C7 C7A 63(2) . . ?
 C2A C7 C3A 30(2) . . ?
 C9 C8 I1 120.4(5) . . ?
 C9 C8 P13 118.0(5) . . ?
 C9 C8 C6A 105.6(15) . . ?
 P13 C8 I1 120.8(3) . . ?
 P13 C8 C6A 114.6(19) . . ?
 C6A C8 I1 56.9(14) . . ?
 O10 C9 C8 122.6(6) . . ?
 O10 C9 O11 122.2(6) . . ?
 O11 C9 C8 115.2(6) . . ?
 C9 O11 C12 114.9(6) . . ?
 O11 C12 H12A 109.5 . . ?
 O11 C12 H12B 109.5 . . ?
 O11 C12 H12C 109.5 . . ?
 H12A C12 H12B 109.5 . . ?
 H12A C12 H12C 109.5 . . ?
 H12B C12 H12C 109.5 . . ?
 C8 P13 C14 106.8(3) . . ?
 C8 P13 C20 110.4(3) . . ?
 C8 P13 C26 114.4(3) . . ?
 C20 P13 C14 110.6(3) . . ?
 C20 P13 C26 108.9(3) . . ?
 C26 P13 C14 105.6(3) . . ?
 C15 C14 P13 122.4(5) . . ?
 C15 C14 C19 119.1(6) . . ?
 C19 C14 P13 118.3(5) . . ?
 C14 C15 H15 120.0 . . ?
 C16 C15 C14 120.1(7) . . ?
 C16 C15 H15 120.0 . . ?
 C15 C16 H16 119.6 . . ?
 C15 C16 C17 120.7(7) . . ?
 C17 C16 H16 119.6 . . ?
 C16 C17 H17 120.2 . . ?
 C18 C17 C16 119.6(7) . . ?
 C18 C17 H17 120.2 . . ?
 C17 C18 H18 119.9 . . ?
 C17 C18 C19 120.3(7) . . ?
 C19 C18 H18 119.9 . . ?
 C14 C19 H19 119.9 . . ?
 C18 C19 C14 120.2(7) . . ?
 C18 C19 H19 119.9 . . ?
 C21 C20 P13 124.3(6) . . ?
 C21 C20 C25 118.6(7) . . ?
 C25 C20 P13 117.1(6) . . ?
 C20 C21 H21 119.9 . . ?
 C22 C21 C20 120.2(9) . . ?
 C22 C21 H21 119.9 . . ?
 C21 C22 H22 119.0 . . ?
 C23 C22 C21 121.9(9) . . ?
 C23 C22 H22 119.0 . . ?
 C22 C23 H23 120.5 . . ?
 C22 C23 C24 118.9(9) . . ?
 C24 C23 H23 120.5 . . ?
 C23 C24 H24 119.2 . . ?
 C23 C24 C25 121.6(9) . . ?
 C25 C24 H24 119.2 . . ?
 C20 C25 H25 120.6 . . ?
 C24 C25 C20 118.7(8) . . ?
 C24 C25 H25 120.6 . . ?
 C27 C26 P13 122.2(5) . . ?
 C27 C26 C31 120.4(6) . . ?
 C31 C26 P13 117.2(5) . . ?
 C26 C27 H27 120.1 . . ?
 C28 C27 C26 119.8(6) . . ?
 C28 C27 H27 120.1 . . ?
 C27 C28 H28 119.7 . . ?
 C29 C28 C27 120.6(7) . . ?
 C29 C28 H28 119.7 . . ?
 C28 C29 H29 120.2 . . ?
 C28 C29 C30 119.5(7) . . ?
 C30 C29 H29 120.2 . . ?
 C29 C30 H30 119.5 . . ?
 C31 C30 C29 121.0(8) . . ?
 C31 C30 H30 119.5 . . ?
 C26 C31 H31 120.7 . . ?
 C30 C31 C26 118.6(7) . . ?
 C30 C31 H31 120.7 . . ?
 C6 I1A C2A 39.5(8) . . ?
 C7 I1A C6 47.2(4) . . ?
 C7 I1A C2A 10.0(9) . . ?
 F1A B1A F2A 111(2) . . ?
 F1A B1A F3A 107.6(18) . . ?
 F2A B1A F3A 111(2) . . ?
 F4A B1A F1A 111.5(19) . . ?
 F4A B1A F2A 111(2) . . ?
 F4A B1A F3A 104.5(19) . . ?
 I1 C7A C3 113(2) . . ?
 I1 C7A H 53.9 . . ?
 C2 C7A I1 115(5) . . ?
 C2 C7A C3 33(2) . . ?
 C2 C7A C7 63.8(19) . . ?
 C2 C7A H 145.8 . . ?
 C2 C7A C6A 78(2) . . ?
 C2 C7A C2A 52(2) . . ?
 C3 C7A H 167.2 . . ?
 C7 C7A I1 135(3) . . ?
 C7 C7A C3 88.2(16) . . ?
 C7 C7A H 100.5 . . ?
 C6A C7A I1 73.2(16) . . ?
 C6A C7A C3 50.7(10) . . ?
 C6A C7A C7 138.9(10) . . ?
 C6A C7A H 120.0 . . ?
 C6A C7A C2A 120.0 . . ?
 C2A C7A I1 152(3) . . ?
 C2A C7A C3 70.0(11) . . ?
 C2A C7A C7 20.7(10) . . ?
 C2A C7A H 120.0 . . ?
 I1 C6A C8 65.1(15) . . ?
 I1 C6A HA 64.1 . . ?
 C2 C6A I1 78.3(19) . . ?
 C2 C6A C3 56.3(14) . . ?
 C2 C6A C8 143(3) . . ?
 C2 C6A HA 142.5 . . ?
 C3 C6A I1 129(3) . . ?
 C3 C6A C8 156(3) . . ?
 C3 C6A HA 155.0 . . ?
 C8 C6A HA 2.2 . . ?
 C7A C6A I1 61.5(10) . . ?
 C7A C6A C2 28.7(16) . . ?
 C7A C6A C3 82.9(9) . . ?
 C7A C6A C8 119.9(18) . . ?
 C7A C6A HA 120.0 . . ?
 C7A C6A C5A 120.0 . . ?
 C5A C6A I1 156(3) . . ?
 C5A C6A C2 94.8(14) . . ?
 C5A C6A C3 38.5(10) . . ?
 C5A C6A C8 120.1(18) . . ?
 C5A C6A HA 120.0 . . ?
 C3 C5A C4 41(2) . . ?
 C3 C5A C6A 76(3) . . ?
 C3 C5A HB 157.5 . . ?
 C3 C5A C4A 47(3) . . ?
 C4 C5A HB 125.5 . . ?
 C6A C5A C4 114.5(7) . . ?
 C6A C5A HB 120.0 . . ?
 C4A C5A C4 5.7(9) . . ?
 C4A C5A C6A 120.0 . . ?
 C4A C5A HB 120.0 . . ?
 C3 C4A C5 105.0(17) . . ?
 C3 C4A C5A 43.2(16) . . ?
 C3 C4A HC 155.5 . . ?
 C3 C4A C3A 79.5(13) . . ?
 C4 C4A C3 117(4) . . ?
 C4 C4A C5 17(3) . . ?
 C4 C4A C5A 160(3) . . ?
 C4 C4A HC 79.3 . . ?
 C4 C4A C3A 41(3) . . ?
 C5 C4A HC 94.4 . . ?
 C5A C4A C5 145.4(8) . . ?
 C5A C4A HC 120.0 . . ?
 C5A C4A C3A 120.0 . . ?
 C3A C4A C5 25.7(8) . . ?
 C3A C4A HC 120.0 . . ?
 C2 C3A HD 152.5 . . ?
 C3 C3A C2 46.0(10) . . ?
 C3 C3A C7 89.9(17) . . ?
 C3 C3A HD 156.4 . . ?
 C4 C3A C2 105(3) . . ?
 C4 C3A C3 59.5(16) . . ?
 C4 C3A C6 161(3) . . ?
 C4 C3A C7 149(3) . . ?
 C4 C3A C4A 21(2) . . ?
 C4 C3A HD 99.1 . . ?
 C4 C3A C2A 141(2) . . ?
 C5 C3A C2 161(3) . . ?
 C5 C3A C3 152(2) . . ?
 C5 C3A C4 92(2) . . ?
 C5 C3A C6 69.2(19) . . ?
 C5 C3A C7 118(2) . . ?
 C5 C3A C4A 112.8(18) . . ?
 C5 C3A HD 9.6 . . ?
 C5 C3A C2A 126.8(19) . . ?
 C6 C3A C2 92.6(14) . . ?
 C6 C3A C3 139(2) . . ?
 C6 C3A C7 48.7(8) . . ?
 C6 C3A HD 62.1 . . ?
 C7 C3A C2 44.0(8) . . ?
 C7 C3A HD 110.3 . . ?
 C4A C3A C2 85.4(8) . . ?
 C4A C3A C3 39.7(14) . . ?
 C4A C3A C6 177.6(15) . . ?
 C4A C3A C7 129.3(7) . . ?
 C4A C3A HD 120.0 . . ?
 C4A C3A C2A 120.0 . . ?
 C2A C3A C2 36.1(8) . . ?
 C2A C3A C3 81.6(14) . . ?
 C2A C3A C6 57.9(10) . . ?
 C2A C3A C7 11.4(9) . . ?
 C2A C3A HD 120.0 . . ?
 C2 C2A C3 43.8(8) . . ?
 C2 C2A C6 152(3) . . ?
 C2 C2A I1A 140(2) . . ?
 C2 C2A C7A 30(2) . . ?
 C2 C2A C3A 96.2(18) . . ?
 C3 C2A I1A 169.4(17) . . ?
 C6 C2A C3 114.4(16) . . ?
 C6 C2A I1A 58.1(9) . . ?
 C6 C2A C7A 178.0(16) . . ?
 C6 C2A C3A 61.7(11) . . ?
 C7 C2A C2 109(4) . . ?
 C7 C2A C3 147(4) . . ?
 C7 C2A C6 83(3) . . ?
 C7 C2A I1A 32(2) . . ?
 C7 C2A C7A 96(3) . . ?
 C7 C2A C3A 139(3) . . ?
 C7A C2A C3 67.5(13) . . ?
 C7A C2A I1A 120.2(7) . . ?
 C3A C2A C3 53.2(14) . . ?
 C3A C2A I1A 119.8(7) . . ?
 C3A C2A C7A 120.0 . . ?

loop_
  _geom_torsion_atom_site_label_1
  _geom_torsion_atom_site_label_2
  _geom_torsion_atom_site_label_3
  _geom_torsion_atom_site_label_4
  _geom_torsion
  _geom_torsion_site_symmetry_1
  _geom_torsion_site_symmetry_2
  _geom_torsion_site_symmetry_3
  _geom_torsion_site_symmetry_4
  _geom_torsion_publ_flag
 I1 C2 C3 C4 -178.3(6) . . . . ?
 I1 C2 C3 C7A 58(5) . . . . ?
 I1 C2 C3 C6A 25(3) . . . . ?
 I1 C2 C3 C5A 29(4) . . . . ?
 I1 C2 C3 C4A 171(6) . . . . ?
 I1 C2 C3 C3A 180(2) . . . . ?
 I1 C2 C3 C2A 170.7(19) . . . . ?
 I1 C2 C7 C6 177.7(6) . . . . ?
 I1 C2 C7 I1A -15(4) . . . . ?
 I1 C2 C7 C7A -40(4) . . . . ?
 I1 C2 C7 C3A -180(2) . . . . ?
 I1 C2 C7 C2A -154(5) . . . . ?
 I1 C2 C7A C3 -96(5) . . . . ?
 I1 C2 C7A C7 130(3) . . . . ?
 I1 C2 C7A C6A -65(4) . . . . ?
 I1 C2 C7A C2A 150.3(17) . . . . ?
 I1 C2 C6A C3 -155(3) . . . . ?
 I1 C2 C6A C8 6(5) . . . . ?
 I1 C2 C6A C7A 51(5) . . . . ?
 I1 C2 C6A C5A -157(3) . . . . ?
 I1 C2 C2A C3 -168(2) . . . . ?
 I1 C2 C2A C6 147(4) . . . . ?
 I1 C2 C2A C7 35(6) . . . . ?
 I1 C2 C2A I1A 27(5) . . . . ?
 I1 C2 C2A C7A -33(4) . . . . ?
 I1 C2 C2A C3A -178(3) . . . . ?
 I1 C8 C9 O10 167.1(5) . . . . ?
 I1 C8 C9 O11 -11.7(8) . . . . ?
 I1 C8 P13 C14 5.6(5) . . . . ?
 I1 C8 P13 C20 -114.7(4) . . . . ?
 I1 C8 P13 C26 122.1(4) . . . . ?
 I1 C8 C6A C2 -6(5) . . . . ?
 I1 C8 C6A C3 131(11) . . . . ?
 I1 C8 C6A C7A -29.1(13) . . . . ?
 I1 C8 C6A C5A 153(4) . . . . ?
 I1 C7A C6A C2 -121(6) . . . . ?
 I1 C7A C6A C3 -142(4) . . . . ?
 I1 C7A C6A C8 30.1(14) . . . . ?
 I1 C7A C6A C5A -152(4) . . . . ?
 I1 C7A C2A C2 71(6) . . . . ?
 I1 C7A C2A C3 103(5) . . . . ?
 I1 C7A C2A C7 -48(5) . . . . ?
 I1 C7A C2A I1A -69(5) . . . . ?
 I1 C7A C2A C3A 111(5) . . . . ?
 I1 C6A C5A C3 -70(4) . . . . ?
 I1 C6A C5A C4 -85(3) . . . . ?
 I1 C6A C5A C4A -87(2) . . . . ?
 C2 I1 C7A C3 36(2) . . . . ?
 C2 I1 C7A C7 -77(6) . . . . ?
 C2 I1 C7A C6A 67(4) . . . . ?
 C2 I1 C7A C2A -55(6) . . . . ?
 C2 I1 C6A C3 27.1(17) . . . . ?
 C2 I1 C6A C8 -176(3) . . . . ?
 C2 I1 C6A C7A -25(3) . . . . ?
 C2 I1 C6A C5A 75(2) . . . . ?
 C2 C3 C4 C5 0.0(13) . . . . ?
 C2 C3 C4 C5A -156(4) . . . . ?
 C2 C3 C4 C4A -160(10) . . . . ?
 C2 C3 C4 C3A -3(4) . . . . ?
 C2 C3 C6A I1 -32(2) . . . . ?
 C2 C3 C6A C8 -150(11) . . . . ?
 C2 C3 C6A C7A 11.9(16) . . . . ?
 C2 C3 C6A C5A 177(3) . . . . ?
 C2 C3 C5A C4 155(4) . . . . ?
 C2 C3 C5A C6A -3(3) . . . . ?
 C2 C3 C5A C4A 156(5) . . . . ?
 C2 C3 C4A C4 26(14) . . . . ?
 C2 C3 C4A C5 14(7) . . . . ?
 C2 C3 C4A C5A -150(7) . . . . ?
 C2 C3 C4A C3A 10(4) . . . . ?
 C2 C3 C3A C4 177(3) . . . . ?
 C2 C3 C3A C5 170(12) . . . . ?
 C2 C3 C3A C6 4(6) . . . . ?
 C2 C3 C3A C7 0.6(15) . . . . ?
 C2 C3 C3A C4A -173(3) . . . . ?
 C2 C3 C3A C2A -7.2(15) . . . . ?
 C2 C7 I1A C6 -168(4) . . . . ?
 C2 C7 I1A C2A -132(8) . . . . ?
 C2 C7 C7A I1 99(7) . . . . ?
 C2 C7 C7A C3 -23(2) . . . . ?
 C2 C7 C7A C6A -22(2) . . . . ?
 C2 C7 C7A C2A -51(6) . . . . ?
 C2 C7 C3A C3 -0.6(16) . . . . ?
 C2 C7 C3A C4 -6(9) . . . . ?
 C2 C7 C3A C5 -175(6) . . . . ?
 C2 C7 C3A C6 -177(2) . . . . ?
 C2 C7 C3A C4A 4.4(16) . . . . ?
 C2 C7 C3A C2A 42(6) . . . . ?
 C2 C7 C2A C3 -30(4) . . . . ?
 C2 C7 C2A C6 -154(4) . . . . ?
 C2 C7 C2A I1A 169.9(17) . . . . ?
 C2 C7 C2A C7A 28(3) . . . . ?
 C2 C7 C2A C3A -124(7) . . . . ?
 C2 C7A C6A I1 121(6) . . . . ?
 C2 C7A C6A C3 -21(2) . . . . ?
 C2 C7A C6A C8 151(7) . . . . ?
 C2 C7A C6A C5A -32(3) . . . . ?
 C2 C7A C2A C3 32(3) . . . . ?
 C2 C7A C2A C7 -118(7) . . . . ?
 C2 C7A C2A I1A -140(4) . . . . ?
 C2 C7A C2A C3A 41(4) . . . . ?
 C2 C6A C5A C3 3(2) . . . . ?
 C2 C6A C5A C4 -13(3) . . . . ?
 C2 C6A C5A C4A -14.7(16) . . . . ?
 C2 C3A C2A C3 -8.8(19) . . . . ?
 C2 C3A C2A C6 162(4) . . . . ?
 C2 C3A C2A C7 128(7) . . . . ?
 C2 C3A C2A I1A 162(3) . . . . ?
 C2 C3A C2A C7A -19(2) . . . . ?
 C3 C2 C7 C6 -1.6(12) . . . . ?
 C3 C2 C7 I1A 166(4) . . . . ?
 C3 C2 C7 C7A 141(4) . . . . ?
 C3 C2 C7 C3A 1(2) . . . . ?
 C3 C2 C7 C2A 27(5) . . . . ?
 C3 C2 C7A I1 96(5) . . . . ?
 C3 C2 C7A C7 -134(3) . . . . ?
 C3 C2 C7A C6A 31(3) . . . . ?
 C3 C2 C7A C2A -114(5) . . . . ?
 C3 C2 C6A I1 155(3) . . . . ?
 C3 C2 C6A C8 160(7) . . . . ?
 C3 C2 C6A C7A -155(3) . . . . ?
 C3 C2 C6A C5A -1.9(17) . . . . ?
 C3 C2 C3A C4 -2(3) . . . . ?
 C3 C2 C3A C5 -164(18) . . . . ?
 C3 C2 C3A C6 -177(4) . . . . ?
 C3 C2 C3A C7 -179(2) . . . . ?
 C3 C2 C3A C4A 4.3(19) . . . . ?
 C3 C2 C3A C2A 168(3) . . . . ?
 C3 C2 C2A C6 -45(6) . . . . ?
 C3 C2 C2A C7 -157(4) . . . . ?
 C3 C2 C2A I1A -165(3) . . . . ?
 C3 C2 C2A C7A 135(4) . . . . ?
 C3 C2 C2A C3A -10(2) . . . . ?
 C3 C4 C5 C6 -0.3(14) . . . . ?
 C3 C4 C5 C4A -33(17) . . . . ?
 C3 C4 C5 C3A -4(5) . . . . ?
 C3 C4 C4A C5 46(23) . . . . ?
 C3 C4 C4A C5A 8(16) . . . . ?
 C3 C4 C4A C3A 25(15) . . . . ?
 C3 C4 C3A C2 2(2) . . . . ?
 C3 C4 C3A C5 176(4) . . . . ?
 C3 C4 C3A C6 166(18) . . . . ?
 C3 C4 C3A C7 6(9) . . . . ?
 C3 C4 C3A C4A -17(10) . . . . ?
 C3 C4 C3A C2A -7(7) . . . . ?
 C3 C7A C6A I1 142(4) . . . . ?
 C3 C7A C6A C2 21(2) . . . . ?
 C3 C7A C6A C8 172(5) . . . . ?
 C3 C7A C6A C5A -10.7(18) . . . . ?
 C3 C7A C2A C2 -32(3) . . . . ?
 C3 C7A C2A C7 -150(5) . . . . ?
 C3 C7A C2A I1A -172(2) . . . . ?
 C3 C7A C2A C3A 8.8(15) . . . . ?
 C3 C6A C5A C4 -15.8(19) . . . . ?
 C3 C6A C5A C4A -17(3) . . . . ?
 C3 C5A C4A C4 -10(21) . . . . ?
 C3 C5A C4A C5 -29(4) . . . . ?
 C3 C5A C4A C3A -23(3) . . . . ?
 C3 C4A C3A C2 -5(2) . . . . ?
 C3 C4A C3A C4 157(14) . . . . ?
 C3 C4A C3A C5 171(8) . . . . ?
 C3 C4A C3A C7 -8(2) . . . . ?
 C3 C4A C3A C2A -16(3) . . . . ?
 C3 C3A C2A C2 8.8(19) . . . . ?
 C3 C3A C2A C6 171(4) . . . . ?
 C3 C3A C2A C7 137(6) . . . . ?
 C3 C3A C2A I1A 170(2) . . . . ?
 C3 C3A C2A C7A -10.2(17) . . . . ?
 C4 C3 C6A I1 -124(5) . . . . ?
 C4 C3 C6A C2 -92(4) . . . . ?
 C4 C3 C6A C8 118(9) . . . . ?
 C4 C3 C6A C7A -80(4) . . . . ?
 C4 C3 C6A C5A 85(5) . . . . ?
 C4 C3 C5A C6A -158(3) . . . . ?
 C4 C3 C5A C4A 1(3) . . . . ?
 C4 C3 C4A C5 -13(6) . . . . ?
 C4 C3 C4A C5A -176(8) . . . . ?
 C4 C3 C4A C3A -16(10) . . . . ?
 C4 C3 C3A C2 -177(3) . . . . ?
 C4 C3 C3A C5 -8(9) . . . . ?
 C4 C3 C3A C6 -173(9) . . . . ?
 C4 C3 C3A C7 -177(5) . . . . ?
 C4 C3 C3A C4A 9(6) . . . . ?
 C4 C3 C3A C2A 175(4) . . . . ?
 C4 C5 C6 C7 -0.2(14) . . . . ?
 C4 C5 C6 C3A -3(4) . . . . ?
 C4 C5 C6 C2A -8.3(18) . . . . ?
 C4 C5 C3A C2 163(20) . . . . ?
 C4 C5 C3A C3 7(8) . . . . ?
 C4 C5 C3A C6 176(5) . . . . ?
 C4 C5 C3A C7 174(8) . . . . ?
 C4 C5 C3A C4A -5(2) . . . . ?
 C4 C5 C3A C2A -177(9) . . . . ?
 C4 C5A C4A C3 10(21) . . . . ?
 C4 C5A C4A C5 -19(19) . . . . ?
 C4 C5A C4A C3A -13(23) . . . . ?
 C4 C4A C3A C2 -162(12) . . . . ?
 C4 C4A C3A C3 -157(14) . . . . ?
 C4 C4A C3A C5 14(7) . . . . ?
 C4 C4A C3A C7 -165(12) . . . . ?
 C4 C4A C3A C2A -173(12) . . . . ?
 C4 C3A C2A C2 15(7) . . . . ?
 C4 C3A C2A C3 6(6) . . . . ?
 C4 C3A C2A C6 177(9) . . . . ?
 C4 C3A C2A C7 143(10) . . . . ?
 C4 C3A C2A I1A 177(7) . . . . ?
 C4 C3A C2A C7A -4(7) . . . . ?
 C5 C4 C4A C3 -46(23) . . . . ?
 C5 C4 C4A C5A -39(39) . . . . ?
 C5 C4 C4A C3A -21(9) . . . . ?
 C5 C4 C3A C2 -174(7) . . . . ?
 C5 C4 C3A C3 -176(4) . . . . ?
 C5 C4 C3A C6 -11(14) . . . . ?
 C5 C4 C3A C7 -170(13) . . . . ?
 C5 C4 C3A C4A 167(6) . . . . ?
 C5 C4 C3A C2A 177(11) . . . . ?
 C5 C6 C7 C2 1.1(13) . . . . ?
 C5 C6 C7 I1A -176.5(9) . . . . ?
 C5 C6 C7 C7A -23(3) . . . . ?
 C5 C6 C7 C3A -2(3) . . . . ?
 C5 C6 C7 C2A -21(4) . . . . ?
 C5 C6 C3A C2 176(5) . . . . ?
 C5 C6 C3A C3 173(9) . . . . ?
 C5 C6 C3A C4 11(15) . . . . ?
 C5 C6 C3A C7 178(4) . . . . ?
 C5 C6 C3A C2A -174(4) . . . . ?
 C5 C6 C2A C2 44(6) . . . . ?
 C5 C6 C2A C3 12(2) . . . . ?
 C5 C6 C2A C7 162(3) . . . . ?
 C5 C6 C2A I1A -176.8(8) . . . . ?
 C5 C6 C2A C3A 4(2) . . . . ?
 C5 C4A C3A C2 -176(6) . . . . ?
 C5 C4A C3A C3 -171(8) . . . . ?
 C5 C4A C3A C4 -14(7) . . . . ?
 C5 C4A C3A C7 -179(7) . . . . ?
 C5 C4A C3A C2A 173(6) . . . . ?
 C5 C3A C2A C2 -169(7) . . . . ?
 C5 C3A C2A C3 -178(8) . . . . ?
 C5 C3A C2A C6 -7(5) . . . . ?
 C5 C3A C2A C7 -41(8) . . . . ?
 C5 C3A C2A I1A -8(7) . . . . ?
 C5 C3A C2A C7A 172(7) . . . . ?
 C6 C5 C3A C2 -14(16) . . . . ?
 C6 C5 C3A C3 -170(13) . . . . ?
 C6 C5 C3A C4 -176(5) . . . . ?
 C6 C5 C3A C7 -2(3) . . . . ?
 C6 C5 C3A C4A 179(3) . . . . ?
 C6 C5 C3A C2A 6(4) . . . . ?
 C6 C7 I1A C2A 37(5) . . . . ?
 C6 C7 C7A I1 152(2) . . . . ?
 C6 C7 C7A C2 53(6) . . . . ?
 C6 C7 C7A C3 30(4) . . . . ?
 C6 C7 C7A C6A 31(5) . . . . ?
 C6 C7 C7A C2A 2(3) . . . . ?
 C6 C7 C3A C2 177(2) . . . . ?
 C6 C7 C3A C3 177(4) . . . . ?
 C6 C7 C3A C4 171(11) . . . . ?
 C6 C7 C3A C5 3(4) . . . . ?
 C6 C7 C3A C4A -178(3) . . . . ?
 C6 C7 C3A C2A -141(6) . . . . ?
 C6 C7 C2A C2 154(4) . . . . ?
 C6 C7 C2A C3 124(7) . . . . ?
 C6 C7 C2A I1A -36(5) . . . . ?
 C6 C7 C2A C7A -178(2) . . . . ?
 C6 C7 C2A C3A 30(4) . . . . ?
 C6 C3A C2A C2 -162(4) . . . . ?
 C6 C3A C2A C3 -171(4) . . . . ?
 C6 C3A C2A C7 -34(5) . . . . ?
 C6 C3A C2A I1A -1(2) . . . . ?
 C6 C3A C2A C7A 179(3) . . . . ?
 C7 C2 C3 C4 1.0(12) . . . . ?
 C7 C2 C3 C7A -122(5) . . . . ?
 C7 C2 C3 C6A -155(3) . . . . ?
 C7 C2 C3 C5A -152(4) . . . . ?
 C7 C2 C3 C4A -10(6) . . . . ?
 C7 C2 C3 C3A -1(2) . . . . ?
 C7 C2 C3 C2A -10.0(19) . . . . ?
 C7 C2 C7A I1 -130(3) . . . . ?
 C7 C2 C7A C3 134(3) . . . . ?
 C7 C2 C7A C6A 165.2(15) . . . . ?
 C7 C2 C7A C2A 20(2) . . . . ?
 C7 C2 C6A I1 -93(5) . . . . ?
 C7 C2 C6A C3 113(5) . . . . ?
 C7 C2 C6A C8 -87(9) . . . . ?
 C7 C2 C6A C7A -42(4) . . . . ?
 C7 C2 C6A C5A 111(5) . . . . ?
 C7 C2 C3A C3 179(2) . . . . ?
 C7 C2 C3A C4 177(5) . . . . ?
 C7 C2 C3A C5 15(16) . . . . ?
 C7 C2 C3A C6 2.1(18) . . . . ?
 C7 C2 C3A C4A -176.6(12) . . . . ?
 C7 C2 C3A C2A -13(2) . . . . ?
 C7 C2 C2A C3 157(4) . . . . ?
 C7 C2 C2A C6 111(9) . . . . ?
 C7 C2 C2A I1A -8.3(15) . . . . ?
 C7 C2 C2A C7A -68(7) . . . . ?
 C7 C2 C2A C3A 147(5) . . . . ?
 C7 C6 I1A C2A -9.4(16) . . . . ?
 C7 C6 C3A C2 -1.9(17) . . . . ?
 C7 C6 C3A C3 -5(6) . . . . ?
 C7 C6 C3A C4 -166(18) . . . . ?
 C7 C6 C3A C5 -178(4) . . . . ?
 C7 C6 C3A C2A 8.5(15) . . . . ?
 C7 C6 C2A C2 -117(9) . . . . ?
 C7 C6 C2A C3 -150(5) . . . . ?
 C7 C6 C2A I1A 21(3) . . . . ?
 C7 C6 C2A C3A -158(4) . . . . ?
 C7 C7A C6A I1 141(5) . . . . ?
 C7 C7A C6A C2 20(2) . . . . ?
 C7 C7A C6A C3 0(2) . . . . ?
 C7 C7A C6A C8 171(5) . . . . ?
 C7 C7A C6A C5A -11(2) . . . . ?
 C7 C7A C2A C2 118(7) . . . . ?
 C7 C7A C2A C3 150(5) . . . . ?
 C7 C7A C2A I1A -22(3) . . . . ?
 C7 C7A C2A C3A 159(4) . . . . ?
 C7 C3A C2A C2 -128(7) . . . . ?
 C7 C3A C2A C3 -137(6) . . . . ?
 C7 C3A C2A C6 34(5) . . . . ?
 C7 C3A C2A I1A 34(4) . . . . ?
 C7 C3A C2A C7A -147(6) . . . . ?
 C8 I1 C7A C2 -92(4) . . . . ?
 C8 I1 C7A C3 -56(3) . . . . ?
 C8 I1 C7A C7 -169(4) . . . . ?
 C8 I1 C7A C6A -24.4(11) . . . . ?
 C8 I1 C7A C2A -147(4) . . . . ?
 C8 I1 C6A C2 176(3) . . . . ?
 C8 I1 C6A C3 -157(5) . . . . ?
 C8 I1 C6A C7A 151.3(12) . . . . ?
 C8 I1 C6A C5A -108(3) . . . . ?
 C8 C9 O11 C12 -176.5(6) . . . . ?
 C8 P13 C14 C15 -86.3(7) . . . . ?
 C8 P13 C14 C19 88.9(6) . . . . ?
 C8 P13 C20 C21 -134.8(6) . . . . ?
 C8 P13 C20 C25 44.5(6) . . . . ?
 C8 P13 C26 C27 2.5(7) . . . . ?
 C8 P13 C26 C31 -174.3(6) . . . . ?
 C8 C6A C5A C3 -165(5) . . . . ?
 C8 C6A C5A C4 179(4) . . . . ?
 C8 C6A C5A C4A 177(4) . . . . ?
 C9 C8 P13 C14 175.4(5) . . . . ?
 C9 C8 P13 C20 55.1(6) . . . . ?
 C9 C8 P13 C26 -68.1(7) . . . . ?
 C9 C8 C6A I1 -116.4(10) . . . . ?
 C9 C8 C6A C2 -123(6) . . . . ?
 C9 C8 C6A C3 14(10) . . . . ?
 C9 C8 C6A C7A -145.6(16) . . . . ?
 C9 C8 C6A C5A 37(4) . . . . ?
 O10 C9 O11 C12 4.7(10) . . . . ?
 P13 C8 C9 O10 -2.7(9) . . . . ?
 P13 C8 C9 O11 178.4(5) . . . . ?
 P13 C8 C6A I1 111.9(12) . . . . ?
 P13 C8 C6A C2 106(6) . . . . ?
 P13 C8 C6A C3 -118(10) . . . . ?
 P13 C8 C6A C7A 83(2) . . . . ?
 P13 C8 C6A C5A -95(3) . . . . ?
 P13 C14 C15 C16 172.8(6) . . . . ?
 P13 C14 C19 C18 -173.2(7) . . . . ?
 P13 C20 C21 C22 -179.3(6) . . . . ?
 P13 C20 C25 C24 179.3(5) . . . . ?
 P13 C26 C27 C28 -175.8(6) . . . . ?
 P13 C26 C31 C30 175.7(7) . . . . ?
 C14 P13 C20 C21 107.2(6) . . . . ?
 C14 P13 C20 C25 -73.5(6) . . . . ?
 C14 P13 C26 C27 119.7(6) . . . . ?
 C14 P13 C26 C31 -57.1(7) . . . . ?
 C14 C15 C16 C17 0.7(12) . . . . ?
 C15 C14 C19 C18 2.2(12) . . . . ?
 C15 C16 C17 C18 1.1(13) . . . . ?
 C16 C17 C18 C19 -1.3(14) . . . . ?
 C17 C18 C19 C14 -0.4(14) . . . . ?
 C19 C14 C15 C16 -2.3(11) . . . . ?
 C20 P13 C14 C15 33.9(7) . . . . ?
 C20 P13 C14 C19 -150.9(6) . . . . ?
 C20 P13 C26 C27 -121.5(6) . . . . ?
 C20 P13 C26 C31 61.7(7) . . . . ?
 C20 C21 C22 C23 -0.3(12) . . . . ?
 C21 C20 C25 C24 -1.4(10) . . . . ?
 C21 C22 C23 C24 -0.8(12) . . . . ?
 C22 C23 C24 C25 0.9(12) . . . . ?
 C23 C24 C25 C20 0.2(11) . . . . ?
 C25 C20 C21 C22 1.4(10) . . . . ?
 C26 P13 C14 C15 151.5(6) . . . . ?
 C26 P13 C14 C19 -33.3(7) . . . . ?
 C26 P13 C20 C21 -8.4(7) . . . . ?
 C26 P13 C20 C25 170.9(5) . . . . ?
 C26 C27 C28 C29 0.1(13) . . . . ?
 C27 C26 C31 C30 -1.2(12) . . . . ?
 C27 C28 C29 C30 -0.8(14) . . . . ?
 C28 C29 C30 C31 0.5(15) . . . . ?
 C29 C30 C31 C26 0.5(15) . . . . ?
 C31 C26 C27 C28 1.0(11) . . . . ?
 I1A C6 C7 C2 177.7(9) . . . . ?
 I1A C6 C7 C7A 154(3) . . . . ?
 I1A C6 C7 C3A 175(3) . . . . ?
 I1A C6 C7 C2A 156(4) . . . . ?
 I1A C6 C3A C2 -9(5) . . . . ?
 I1A C6 C3A C3 -13(9) . . . . ?
 I1A C6 C3A C4 -174(15) . . . . ?
 I1A C6 C3A C5 174.9(13) . . . . ?
 I1A C6 C3A C7 -8(4) . . . . ?
 I1A C6 C3A C2A 1(4) . . . . ?
 I1A C6 C2A C2 -139(6) . . . . ?
 I1A C6 C2A C3 -172(2) . . . . ?
 I1A C6 C2A C7 -21(3) . . . . ?
 I1A C6 C2A C3A -179(2) . . . . ?
 I1A C7 C7A I1 -73(6) . . . . ?
 I1A C7 C7A C2 -172.6(17) . . . . ?
 I1A C7 C7A C3 164.7(15) . . . . ?
 I1A C7 C7A C6A 165.1(18) . . . . ?
 I1A C7 C7A C2A 137(5) . . . . ?
 I1A C7 C3A C2 -177.0(10) . . . . ?
 I1A C7 C3A C3 -177.6(12) . . . . ?
 I1A C7 C3A C4 177(9) . . . . ?
 I1A C7 C3A C5 8(6) . . . . ?
 I1A C7 C3A C6 6(3) . . . . ?
 I1A C7 C3A C4A -172.5(14) . . . . ?
 I1A C7 C3A C2A -135(6) . . . . ?
 I1A C7 C2A C2 -169.9(17) . . . . ?
 I1A C7 C2A C3 160(3) . . . . ?
 I1A C7 C2A C6 36(5) . . . . ?
 I1A C7 C2A C7A -142(4) . . . . ?
 I1A C7 C2A C3A 66(8) . . . . ?
 C7A I1 C6A C2 25(3) . . . . ?
 C7A I1 C6A C3 52(4) . . . . ?
 C7A I1 C6A C8 -151.3(12) . . . . ?
 C7A I1 C6A C5A 100(2) . . . . ?
 C7A C2 C3 C4 123(5) . . . . ?
 C7A C2 C3 C6A -33(3) . . . . ?
 C7A C2 C3 C5A -30(5) . . . . ?
 C7A C2 C3 C4A 113(6) . . . . ?
 C7A C2 C3 C3A 122(5) . . . . ?
 C7A C2 C3 C2A 112(6) . . . . ?
 C7A C2 C7 C6 -142(4) . . . . ?
 C7A C2 C7 I1A 25(6) . . . . ?
 C7A C2 C7 C3A -140(4) . . . . ?
 C7A C2 C7 C2A -114(7) . . . . ?
 C7A C2 C6A I1 -51(5) . . . . ?
 C7A C2 C6A C3 155(3) . . . . ?
 C7A C2 C6A C8 -45(9) . . . . ?
 C7A C2 C6A C5A 153(3) . . . . ?
 C7A C2 C3A C3 -116(4) . . . . ?
 C7A C2 C3A C4 -119(6) . . . . ?
 C7A C2 C3A C5 79(17) . . . . ?
 C7A C2 C3A C6 67(5) . . . . ?
 C7A C2 C3A C7 64(4) . . . . ?
 C7A C2 C3A C4A -112(4) . . . . ?
 C7A C2 C3A C2A 52(3) . . . . ?
 C7A C2 C2A C3 -135(4) . . . . ?
 C7A C2 C2A C6 179(5) . . . . ?
 C7A C2 C2A C7 68(7) . . . . ?
 C7A C2 C2A I1A 60(6) . . . . ?
 C7A C2 C2A C3A -146(3) . . . . ?
 C7A C3 C4 C5 17(2) . . . . ?
 C7A C3 C4 C5A -140(5) . . . . ?
 C7A C3 C4 C4A -144(10) . . . . ?
 C7A C3 C4 C3A 14(5) . . . . ?
 C7A C3 C6A I1 -44(3) . . . . ?
 C7A C3 C6A C2 -11.9(16) . . . . ?
 C7A C3 C6A C8 -162(10) . . . . ?
 C7A C3 C6A C5A 165(2) . . . . ?
 C7A C3 C5A C4 147(3) . . . . ?
 C7A C3 C5A C6A -11.5(18) . . . . ?
 C7A C3 C5A C4A 148(5) . . . . ?
 C7A C3 C4A C4 51(13) . . . . ?
 C7A C3 C4A C5 39(7) . . . . ?
 C7A C3 C4A C5A -125(7) . . . . ?
 C7A C3 C4A C3A 35(5) . . . . ?
 C7A C3 C3A C2 13.6(16) . . . . ?
 C7A C3 C3A C4 -169(4) . . . . ?
 C7A C3 C3A C5 -177(13) . . . . ?
 C7A C3 C3A C6 18(6) . . . . ?
 C7A C3 C3A C7 14(2) . . . . ?
 C7A C3 C3A C4A -160(3) . . . . ?
 C7A C3 C3A C2A 6.4(10) . . . . ?
 C7A C7 I1A C6 -149(4) . . . . ?
 C7A C7 I1A C2A -113(7) . . . . ?
 C7A C7 C3A C2 -17(2) . . . . ?
 C7A C7 C3A C3 -17(3) . . . . ?
 C7A C7 C3A C4 -23(9) . . . . ?
 C7A C7 C3A C5 168(6) . . . . ?
 C7A C7 C3A C6 166(3) . . . . ?
 C7A C7 C3A C4A -12(3) . . . . ?
 C7A C7 C3A C2A 25(4) . . . . ?
 C7A C7 C2A C2 -28(3) . . . . ?
 C7A C7 C2A C3 -57(6) . . . . ?
 C7A C7 C2A C6 178(2) . . . . ?
 C7A C7 C2A I1A 142(4) . . . . ?
 C7A C7 C2A C3A -152(5) . . . . ?
 C7A C6A C5A C3 17(3) . . . . ?
 C7A C6A C5A C4 1(3) . . . . ?
 C7A C6A C5A C4A 0.0 . . . . ?
 C6A I1 C7A C2 -67(4) . . . . ?
 C6A I1 C7A C3 -32(3) . . . . ?
 C6A I1 C7A C7 -144(3) . . . . ?
 C6A I1 C7A C2A -123(3) . . . . ?
 C6A C2 C3 C4 156(3) . . . . ?
 C6A C2 C3 C7A 33(3) . . . . ?
 C6A C2 C3 C5A 3(3) . . . . ?
 C6A C2 C3 C4A 146(6) . . . . ?
 C6A C2 C3 C3A 154(3) . . . . ?
 C6A C2 C3 C2A 145(4) . . . . ?
 C6A C2 C7 C6 -102(5) . . . . ?
 C6A C2 C7 I1A 65(7) . . . . ?
 C6A C2 C7 C7A 40(4) . . . . ?
 C6A C2 C7 C3A -100(5) . . . . ?
 C6A C2 C7 C2A -74(7) . . . . ?
 C6A C2 C7A I1 65(4) . . . . ?
 C6A C2 C7A C3 -31(3) . . . . ?
 C6A C2 C7A C7 -165.2(15) . . . . ?
 C6A C2 C7A C2A -145(3) . . . . ?
 C6A C2 C3A C3 -25(3) . . . . ?
 C6A C2 C3A C4 -28(5) . . . . ?
 C6A C2 C3A C5 170(17) . . . . ?
 C6A C2 C3A C6 158(3) . . . . ?
 C6A C2 C3A C7 155(3) . . . . ?
 C6A C2 C3A C4A -21(2) . . . . ?
 C6A C2 C3A C2A 143(4) . . . . ?
 C6A C2 C2A C3 -62(5) . . . . ?
 C6A C2 C2A C6 -108(7) . . . . ?
 C6A C2 C2A C7 141(4) . . . . ?
 C6A C2 C2A I1A 132(4) . . . . ?
 C6A C2 C2A C7A 73(6) . . . . ?
 C6A C2 C2A C3A -73(5) . . . . ?
 C6A C3 C4 C5 80(4) . . . . ?
 C6A C3 C4 C5A -76(5) . . . . ?
 C6A C3 C4 C4A -81(11) . . . . ?
 C6A C3 C4 C3A 77(6) . . . . ?
 C6A C3 C5A C4 158(3) . . . . ?
 C6A C3 C5A C4A 160(3) . . . . ?
 C6A C3 C4A C4 139(7) . . . . ?
 C6A C3 C4A C5 126(4) . . . . ?
 C6A C3 C4A C5A -37(3) . . . . ?
 C6A C3 C4A C3A 123(5) . . . . ?
 C6A C3 C3A C2 30(3) . . . . ?
 C6A C3 C3A C4 -153(4) . . . . ?
 C6A C3 C3A C5 -161(11) . . . . ?
 C6A C3 C3A C6 34(8) . . . . ?
 C6A C3 C3A C7 30(4) . . . . ?
 C6A C3 C3A C4A -144(5) . . . . ?
 C6A C3 C3A C2A 22(3) . . . . ?
 C6A C8 C9 O10 -132.4(18) . . . . ?
 C6A C8 C9 O11 48.7(19) . . . . ?
 C6A C8 P13 C14 -59.2(14) . . . . ?
 C6A C8 P13 C20 -179.5(13) . . . . ?
 C6A C8 P13 C26 57.3(14) . . . . ?
 C6A C7A C2A C2 -41(4) . . . . ?
 C6A C7A C2A C3 -8.8(15) . . . . ?
 C6A C7A C2A C7 -159(4) . . . . ?
 C6A C7A C2A I1A 179.4(18) . . . . ?
 C6A C7A C2A C3A 0.0 . . . . ?
 C6A C5A C4A C3 23(3) . . . . ?
 C6A C5A C4A C4 13(23) . . . . ?
 C6A C5A C4A C5 -5(5) . . . . ?
 C6A C5A C4A C3A 0.0 . . . . ?
 C5A C3 C4 C5 156(3) . . . . ?
 C5A C3 C4 C4A -4(8) . . . . ?
 C5A C3 C4 C3A 154(6) . . . . ?
 C5A C3 C6A I1 151(4) . . . . ?
 C5A C3 C6A C2 -177(3) . . . . ?
 C5A C3 C6A C8 33(11) . . . . ?
 C5A C3 C6A C7A -165(2) . . . . ?
 C5A C3 C4A C4 176(8) . . . . ?
 C5A C3 C4A C5 164(2) . . . . ?
 C5A C3 C4A C3A 160(3) . . . . ?
 C5A C3 C3A C2 137(7) . . . . ?
 C5A C3 C3A C4 -46(9) . . . . ?
 C5A C3 C3A C5 -54(17) . . . . ?
 C5A C3 C3A C6 141(6) . . . . ?
 C5A C3 C3A C7 137(6) . . . . ?
 C5A C3 C3A C4A -37(5) . . . . ?
 C5A C3 C3A C2A 129(6) . . . . ?
 C5A C4 C5 C6 18(3) . . . . ?
 C5A C4 C5 C4A -15(15) . . . . ?
 C5A C4 C5 C3A 14(5) . . . . ?
 C5A C4 C4A C3 -8(16) . . . . ?
 C5A C4 C4A C5 39(39) . . . . ?
 C5A C4 C4A C3A 18(31) . . . . ?
 C5A C4 C3A C2 14(5) . . . . ?
 C5A C4 C3A C3 12(3) . . . . ?
 C5A C4 C3A C5 -172(3) . . . . ?
 C5A C4 C3A C6 178(16) . . . . ?
 C5A C4 C3A C7 18(11) . . . . ?
 C5A C4 C3A C4A -4(8) . . . . ?
 C5A C4 C3A C2A 5(9) . . . . ?
 C5A C4A C3A C2 11.1(13) . . . . ?
 C5A C4A C3A C3 16(3) . . . . ?
 C5A C4A C3A C4 173(12) . . . . ?
 C5A C4A C3A C5 -173(6) . . . . ?
 C5A C4A C3A C7 8.0(16) . . . . ?
 C5A C4A C3A C2A 0.0 . . . . ?
 C4A C3 C4 C5 160(10) . . . . ?
 C4A C3 C4 C5A 4(8) . . . . ?
 C4A C3 C4 C3A 158(13) . . . . ?
 C4A C3 C6A I1 -168(5) . . . . ?
 C4A C3 C6A C2 -135(5) . . . . ?
 C4A C3 C6A C8 74(13) . . . . ?
 C4A C3 C6A C7A -123(5) . . . . ?
 C4A C3 C6A C5A 42(3) . . . . ?
 C4A C3 C5A C4 -1(3) . . . . ?
 C4A C3 C5A C6A -160(3) . . . . ?
 C4A C3 C3A C2 173(3) . . . . ?
 C4A C3 C3A C4 -9(6) . . . . ?
 C4A C3 C3A C5 -17(15) . . . . ?
 C4A C3 C3A C6 178(4) . . . . ?
 C4A C3 C3A C7 173.9(19) . . . . ?
 C4A C3 C3A C2A 166(2) . . . . ?
 C4A C4 C5 C6 33(17) . . . . ?
 C4A C4 C5 C3A 29(13) . . . . ?
 C4A C4 C3A C2 18(13) . . . . ?
 C4A C4 C3A C3 17(10) . . . . ?
 C4A C4 C3A C5 -167(6) . . . . ?
 C4A C4 C3A C6 -178(9) . . . . ?
 C4A C4 C3A C7 23(19) . . . . ?
 C4A C4 C3A C2A 9(17) . . . . ?
 C4A C5 C6 C7 4(3) . . . . ?
 C4A C5 C6 C3A 1(2) . . . . ?
 C4A C5 C6 C2A -4(2) . . . . ?
 C4A C5 C3A C2 168(18) . . . . ?
 C4A C5 C3A C3 12(10) . . . . ?
 C4A C5 C3A C4 5(2) . . . . ?
 C4A C5 C3A C6 -179(3) . . . . ?
 C4A C5 C3A C7 179(6) . . . . ?
 C4A C5 C3A C2A -172(7) . . . . ?
 C4A C3A C2A C2 19(2) . . . . ?
 C4A C3A C2A C3 10.2(17) . . . . ?
 C4A C3A C2A C6 -179(3) . . . . ?
 C4A C3A C2A C7 147(6) . . . . ?
 C4A C3A C2A I1A -179.4(18) . . . . ?
 C4A C3A C2A C7A 0.0 . . . . ?
 C3A C2 C3 C4 2(2) . . . . ?
 C3A C2 C3 C7A -122(5) . . . . ?
 C3A C2 C3 C6A -154(3) . . . . ?
 C3A C2 C3 C5A -151(5) . . . . ?
 C3A C2 C3 C4A -9(4) . . . . ?
 C3A C2 C3 C2A -9(2) . . . . ?
 C3A C2 C7 C6 -2(2) . . . . ?
 C3A C2 C7 I1A 165(5) . . . . ?
 C3A C2 C7 C7A 140(4) . . . . ?
 C3A C2 C7 C2A 26(4) . . . . ?
 C3A C2 C7A I1 173.9(17) . . . . ?
 C3A C2 C7A C3 78(5) . . . . ?
 C3A C2 C7A C7 -56(3) . . . . ?
 C3A C2 C7A C6A 109(4) . . . . ?
 C3A C2 C7A C2A -35.8(19) . . . . ?
 C3A C2 C6A I1 178(2) . . . . ?
 C3A C2 C6A C3 23(3) . . . . ?
 C3A C2 C6A C8 -177(6) . . . . ?
 C3A C2 C6A C7A -132(5) . . . . ?
 C3A C2 C6A C5A 21(2) . . . . ?
 C3A C2 C2A C3 10(2) . . . . ?
 C3A C2 C2A C6 -35(6) . . . . ?
 C3A C2 C2A C7 -147(5) . . . . ?
 C3A C2 C2A I1A -155(4) . . . . ?
 C3A C2 C2A C7A 146(3) . . . . ?
 C3A C3 C4 C5 3(3) . . . . ?
 C3A C3 C4 C5A -154(6) . . . . ?
 C3A C3 C4 C4A -158(13) . . . . ?
 C3A C3 C6A I1 -67(5) . . . . ?
 C3A C3 C6A C2 -34(4) . . . . ?
 C3A C3 C6A C8 175(9) . . . . ?
 C3A C3 C6A C7A -22(3) . . . . ?
 C3A C3 C6A C5A 143(6) . . . . ?
 C3A C3 C5A C4 30(5) . . . . ?
 C3A C3 C5A C6A -128(6) . . . . ?
 C3A C3 C5A C4A 32(4) . . . . ?
 C3A C3 C4A C4 16(10) . . . . ?
 C3A C3 C4A C5 4(3) . . . . ?
 C3A C3 C4A C5A -160(3) . . . . ?
 C3A C4 C5 C6 4(5) . . . . ?
 C3A C4 C5 C4A -29(13) . . . . ?
 C3A C4 C4A C3 -25(15) . . . . ?
 C3A C4 C4A C5 21(9) . . . . ?
 C3A C4 C4A C5A -18(31) . . . . ?
 C3A C5 C6 C7 3(4) . . . . ?
 C3A C5 C6 C2A -5(3) . . . . ?
 C3A C6 C7 C2 3(3) . . . . ?
 C3A C6 C7 I1A -175(3) . . . . ?
 C3A C6 C7 C7A -21(5) . . . . ?
 C3A C6 C7 C2A -19(3) . . . . ?
 C3A C6 I1A C7 9(4) . . . . ?
 C3A C6 I1A C2A -1(4) . . . . ?
 C3A C6 C2A C2 41(7) . . . . ?
 C3A C6 C2A C3 8(3) . . . . ?
 C3A C6 C2A C7 158(4) . . . . ?
 C3A C6 C2A I1A 179(2) . . . . ?
 C3A C7 I1A C6 -5(2) . . . . ?
 C3A C7 I1A C2A 32(5) . . . . ?
 C3A C7 C7A I1 136(5) . . . . ?
 C3A C7 C7A C2 37(4) . . . . ?
 C3A C7 C7A C3 14(2) . . . . ?
 C3A C7 C7A C6A 15(3) . . . . ?
 C3A C7 C7A C2A -14(3) . . . . ?
 C3A C7 C2A C2 124(7) . . . . ?
 C3A C7 C2A C3 94(9) . . . . ?
 C3A C7 C2A C6 -30(4) . . . . ?
 C3A C7 C2A I1A -66(8) . . . . ?
 C3A C7 C2A C7A 152(5) . . . . ?
 C2A C2 C3 C4 11(2) . . . . ?
 C2A C2 C3 C7A -112(6) . . . . ?
 C2A C2 C3 C6A -145(4) . . . . ?
 C2A C2 C3 C5A -142(5) . . . . ?
 C2A C2 C3 C4A 0(5) . . . . ?
 C2A C2 C3 C3A 9(2) . . . . ?
 C2A C2 C7 C6 -29(4) . . . . ?
 C2A C2 C7 I1A 139(7) . . . . ?
 C2A C2 C7 C7A 114(7) . . . . ?
 C2A C2 C7 C3A -26(4) . . . . ?
 C2A C2 C7A I1 -150.3(17) . . . . ?
 C2A C2 C7A C3 114(5) . . . . ?
 C2A C2 C7A C7 -20(2) . . . . ?
 C2A C2 C7A C6A 145(3) . . . . ?
 C2A C2 C6A I1 -131(4) . . . . ?
 C2A C2 C6A C3 74(5) . . . . ?
 C2A C2 C6A C8 -125(6) . . . . ?
 C2A C2 C6A C7A -81(6) . . . . ?
 C2A C2 C6A C5A 72(6) . . . . ?
 C2A C2 C3A C3 -168(3) . . . . ?
 C2A C2 C3A C4 -170(5) . . . . ?
 C2A C2 C3A C5 28(17) . . . . ?
 C2A C2 C3A C6 15(3) . . . . ?
 C2A C2 C3A C7 13(2) . . . . ?
 C2A C2 C3A C4A -163.6(18) . . . . ?
 C2A C3 C4 C5 6.1(13) . . . . ?
 C2A C3 C4 C5A -150(4) . . . . ?
 C2A C3 C4 C4A -154(11) . . . . ?
 C2A C3 C4 C3A 3(3) . . . . ?
 C2A C3 C6A I1 -51(4) . . . . ?
 C2A C3 C6A C2 -19(2) . . . . ?
 C2A C3 C6A C8 -169(9) . . . . ?
 C2A C3 C6A C7A -6.6(11) . . . . ?
 C2A C3 C6A C5A 158(3) . . . . ?
 C2A C3 C5A C4 116(7) . . . . ?
 C2A C3 C5A C6A -42(6) . . . . ?
 C2A C3 C5A C4A 118(8) . . . . ?
 C2A C3 C4A C4 27(11) . . . . ?
 C2A C3 C4A C5 14(5) . . . . ?
 C2A C3 C4A C5A -150(4) . . . . ?
 C2A C3 C4A C3A 10.1(16) . . . . ?
 C2A C3 C3A C2 7.2(15) . . . . ?
 C2A C3 C3A C4 -175(4) . . . . ?
 C2A C3 C3A C5 177(13) . . . . ?
 C2A C3 C3A C6 12(5) . . . . ?
 C2A C3 C3A C7 7.8(13) . . . . ?
 C2A C3 C3A C4A -166(2) . . . . ?
 C2A C6 C7 C2 22(4) . . . . ?
 C2A C6 C7 I1A -156(4) . . . . ?
 C2A C6 C7 C7A -2(3) . . . . ?
 C2A C6 C7 C3A 19(3) . . . . ?
 C2A C6 I1A C7 9.4(16) . . . . ?
 C2A C6 C3A C2 -10(2) . . . . ?
 C2A C6 C3A C3 -14(6) . . . . ?
 C2A C6 C3A C4 -175(18) . . . . ?
 C2A C6 C3A C5 174(4) . . . . ?
 C2A C6 C3A C7 -8.5(15) . . . . ?
 C2A C7 I1A C6 -37(5) . . . . ?
 C2A C7 C7A I1 150(4) . . . . ?
 C2A C7 C7A C2 51(6) . . . . ?
 C2A C7 C7A C3 28(4) . . . . ?
 C2A C7 C7A C6A 28(5) . . . . ?
 C2A C7 C3A C2 -42(6) . . . . ?
 C2A C7 C3A C3 -43(6) . . . . ?
 C2A C7 C3A C4 -48(12) . . . . ?
 C2A C7 C3A C5 143(7) . . . . ?
 C2A C7 C3A C6 141(6) . . . . ?
 C2A C7 C3A C4A -38(7) . . . . ?
 C2A C7A C6A I1 152(4) . . . . ?
 C2A C7A C6A C2 32(3) . . . . ?
 C2A C7A C6A C3 10.7(18) . . . . ?
 C2A C7A C6A C8 -177(4) . . . . ?
 C2A C7A C6A C5A 0.0 . . . . ?

_shelx_res_file
;
TITL agmodt_a.res in P2(1)/n
    agmodt.res
    created by SHELXL-2018/3 at 12:26:03 on 30-Apr-2024
REM Old TITL AGMODT_auto in P2(1)/n
REM SHELXT solution in P2(1)/n: R1 0.125, Rweak 0.010, Alpha 0.045
REM <I/s> 0.352 for 235 systematic absences, Orientation as input
REM Formula found by SHELXT: C31 B O2 F2 P I
CELL 1.54184 12.4385 13.1266 16.023 90 91.027 90
ZERR 4 0.0004 0.0004 0.0006 0 0.003 0
LATT 1
SYMM 0.5-X,0.5+Y,0.5-Z
SFAC C H B F I O P
UNIT 108 92 4 16 4 8 4
SADI I1 C2 I1A C2A
SADI F2 B1 F1 B1 F4 B1 F3 B1
SADI F2 B1 F2A B1A
SADI F3 B1 F3A B1A
SADI F1 B1 F1A B1A
SADI B1 F4 B1A F4A
SADI 0.04 F2 F3 F2A F3A
SADI 0.04 F2 F1 F2A F1A
SADI 0.04 F2 F4 F2A F4A
SADI 0.04 F3 F1 F3A F1A
SADI 0.04 F3 F4 F3A F4A
SADI 0.04 F1 F4 F1A F4A
EADP B1 B1A
RIGU
SIMU
SADI I1A C3A I1A C7A
FLAT C7A C2A C3A I1A
EADP F2 F2A
EADP F3 F4A
EADP F1 F1A

L.S. 10 0 0
PLAN  85
SIZE 0.03 0.06 0.19
TEMP -153
CONF
BIND F1 I1
BIND F1A I1
BOND
list 4
MORE -1
BOND $H
fmap 2 53
acta
OMIT 0 6 1
OMIT 2 6 1
OMIT 8 3 15
REM <olex2.extras>
REM <HklSrc "%.\\AGMODT.hkl">
REM </olex2.extras>

WGHT    0.113500   15.965100
FVAR       0.35419   0.73049   0.92683   0.03138
PART 1
I1    5    0.230611    0.168327    0.702066    31.00000    0.03101    0.02698 =
         0.03678    0.00206   -0.00160    0.00005
PART 2
B1    3    0.558939    0.076308    0.693324    21.00000    0.05130    0.04643 =
         0.04161   -0.00437    0.01463    0.00778
F1    4    0.454261    0.112269    0.694825    21.00000    0.04996    0.07114 =
         0.05357    0.00740    0.00668    0.01112
PART 1
C2    1    0.063450    0.172937    0.678697    31.00000    0.03280    0.03590 =
         0.03976    0.01405   -0.00967   -0.00158
PART 2
F2    4    0.599286    0.085828    0.612567    21.00000    0.06148    0.06840 =
         0.04956   -0.00168    0.01708   -0.00195
F3    4    0.565596   -0.024299    0.719970    21.00000    0.09117    0.06215 =
         0.07355    0.00481    0.01647    0.02800
PART 1
C3    1    0.003978    0.251826    0.709440    31.00000    0.03561    0.05232 =
         0.04268    0.01407    0.00280    0.00326
AFIX  43
H3    2    0.037876    0.305362    0.739902    31.00000   -1.20000
AFIX   0
C4    1   -0.105092    0.252531    0.695682    31.00000    0.03875    0.05941 =
         0.05193    0.02020   -0.00030    0.00944
AFIX  43
H4    2   -0.147100    0.306881    0.716769    31.00000   -1.20000
AFIX   0
PART 2
F4    4    0.618364    0.139478    0.748044    21.00000    0.05738    0.07944 =
         0.06131   -0.01082   -0.00182    0.00530
PART 1
C5    1   -0.155058    0.173485    0.650654    31.00000    0.04043    0.06813 =
         0.06722    0.02829   -0.00754   -0.00686
AFIX  43
H5    2   -0.230730    0.174110    0.641522    31.00000   -1.20000
AFIX   0
C6    1   -0.093989    0.094835    0.619672    31.00000    0.05182    0.05686 =
         0.05266    0.01323   -0.01994   -0.01461
AFIX  43
H6    2   -0.127690    0.041080    0.589341    31.00000   -1.20000
AFIX   0
C7    1    0.017214    0.094107    0.632813    31.00000    0.04477    0.04296 =
         0.04491    0.00799   -0.01777   -0.00980
AFIX  43
H7    2    0.060214    0.040976    0.610900    31.00000   -1.20000
AFIX   0
C8    1    0.259895    0.319906    0.710123    11.00000    0.04553    0.02314 =
         0.02884    0.00172   -0.00267    0.00684
C9    1    0.257658    0.370231    0.788615    11.00000    0.04038    0.03140 =
         0.02619    0.00478   -0.00219    0.00784
O10   6    0.293007    0.458091    0.799204    11.00000    0.05174    0.03367 =
         0.03642   -0.00418    0.00335   -0.00007
O11   6    0.216040    0.315141    0.851690    11.00000    0.05232    0.04612 =
         0.02370    0.00191   -0.00028   -0.00519
C12   1    0.208034    0.369014    0.930366    11.00000    0.06858    0.06235 =
         0.02650   -0.01003    0.00209   -0.00631
AFIX 137
H12A  2    0.165730    0.431287    0.922033    11.00000   -1.50000
H12B  2    0.280239    0.386850    0.951029    11.00000   -1.50000
H12C  2    0.172722    0.325304    0.971195    11.00000   -1.50000
AFIX   0
P13   7    0.309254    0.386905    0.625136    11.00000    0.03889    0.02504 =
         0.02581   -0.00076    0.00164    0.00518
C14   1    0.311423    0.299213    0.538619    11.00000    0.04352    0.03007 =
         0.02547    0.00034    0.00148    0.00533
C15   1    0.397693    0.234767    0.524604    11.00000    0.04258    0.03555 =
         0.03647   -0.00364   -0.00006    0.00501
AFIX  43
H15   2    0.461735    0.241207    0.557379    11.00000   -1.20000
AFIX   0
C16   1    0.390529    0.161110    0.462919    11.00000    0.04563    0.04459 =
         0.04112   -0.01216    0.00213    0.00990
AFIX  43
H16   2    0.449581    0.116741    0.454081    11.00000   -1.20000
AFIX   0
C17   1    0.297514    0.151327    0.413583    11.00000    0.05486    0.04726 =
         0.03560   -0.01458   -0.00042    0.00455
AFIX  43
H17   2    0.292736    0.099821    0.372030    11.00000   -1.20000
AFIX   0
C18   1    0.212987    0.216606    0.425489    11.00000    0.04844    0.06526 =
         0.04291   -0.01860   -0.01169    0.00958
AFIX  43
H18   2    0.150058    0.211109    0.391307    11.00000   -1.20000
AFIX   0
C19   1    0.219061    0.290963    0.487535    11.00000    0.04405    0.05421 =
         0.03174   -0.00911   -0.00285    0.00969
AFIX  43
H19   2    0.160450    0.336194    0.495241    11.00000   -1.20000
AFIX   0
C20   1    0.442246    0.434116    0.648206    11.00000    0.04472    0.03917 =
         0.02521   -0.00707    0.00477    0.00381
C21   1    0.476844    0.532876    0.630399    11.00000    0.06391    0.03887 =
         0.03618   -0.00741    0.01193   -0.00572
AFIX  43
H21   2    0.428522    0.580113    0.605008    11.00000   -1.20000
AFIX   0
C22   1    0.581006    0.562059    0.649573    11.00000    0.06586    0.06771 =
         0.04198   -0.01744    0.01955   -0.02317
AFIX  43
H22   2    0.603189    0.629428    0.636735    11.00000   -1.20000
AFIX   0
C23   1    0.652986    0.497061    0.686389    11.00000    0.05302    0.08988 =
         0.03978   -0.01499    0.01396   -0.02073
AFIX  43
H23   2    0.724573    0.518461    0.698370    11.00000   -1.20000
AFIX   0
C24   1    0.620023    0.399335    0.706029    11.00000    0.04244    0.08821 =
         0.03160   -0.01118   -0.00234   -0.00425
AFIX  43
H24   2    0.669587    0.354063    0.732405    11.00000   -1.20000
AFIX   0
C25   1    0.515650    0.365758    0.687981    11.00000    0.04556    0.05147 =
         0.03276   -0.00673   -0.00189   -0.00106
AFIX  43
H25   2    0.494073    0.298567    0.701991    11.00000   -1.20000
AFIX   0
C26   1    0.225637    0.491523    0.590930    11.00000    0.04512    0.03298 =
         0.02525   -0.00037   -0.00067    0.01252
C27   1    0.132334    0.518256    0.631571    11.00000    0.03474    0.03637 =
         0.03179    0.00214   -0.00079    0.00237
AFIX  43
H27   2    0.112980    0.484021    0.681331    11.00000   -1.20000
AFIX   0
C28   1    0.067431    0.594990    0.599440    11.00000    0.03766    0.05916 =
         0.04599    0.00823   -0.00031    0.01384
AFIX  43
H28   2    0.003562    0.613267    0.627423    11.00000   -1.20000
AFIX   0
C29   1    0.094437    0.644833    0.527656    11.00000    0.06219    0.05043 =
         0.04058    0.00954   -0.00289    0.02337
AFIX  43
H29   2    0.049086    0.696820    0.505522    11.00000   -1.20000
AFIX   0
C30   1    0.189276    0.618624    0.487184    11.00000    0.07037    0.05695 =
         0.04413    0.01328    0.00772    0.02269
AFIX  43
H30   2    0.208276    0.653601    0.437682    11.00000   -1.20000
AFIX   0
C31   1    0.255616    0.542732    0.518100    11.00000    0.06059    0.04806 =
         0.03237    0.00327    0.00801    0.01292
AFIX  43
H31   2    0.320206    0.525527    0.490656    11.00000   -1.20000
AFIX   0

PART -1
I1A   5   -0.015743   -0.005540    0.573167   -31.00000   10.03200

PART 3
B1A   3    0.536424    0.061309    0.685491   -21.00000    0.05130    0.04643 =
         0.04161   -0.00437    0.01463    0.00778
F1A   4    0.473736    0.139239    0.717286   -21.00000    0.04996    0.07114 =
         0.05357    0.00740    0.00668    0.01112
F2A   4    0.588004    0.091507    0.613085   -21.00000    0.06148    0.06840 =
         0.04956   -0.00168    0.01708   -0.00195
F3A   4    0.468942   -0.021692    0.669472   -21.00000    0.07469    0.06220 =
         0.08376   -0.01821    0.05022   -0.02208
F4A   4    0.609895    0.025777    0.744472   -21.00000    0.09117    0.06215 =
         0.07355    0.00481    0.01647    0.02800

PART -1
AFIX  66
C7A   1    0.107195    0.172489    0.652114   -31.00000   41.00000
AFIX  43
H     2    0.168390    0.135674    0.634266   -31.00000   -1.20000
AFIX  65
C6A   1    0.120233    0.264903    0.693421   -31.00000   41.00000
AFIX  43
HA    2    0.190340    0.291249    0.703805   -31.00000   -1.20000
AFIX  65
C5A   1    0.030696    0.318768    0.719535   -31.00000   41.00000
AFIX  43
HB    2    0.039607    0.381929    0.747767   -31.00000   -1.20000
AFIX  65
C4A   1   -0.071881    0.280220    0.704341   -31.00000   41.00000
AFIX  43
HC    2   -0.133075    0.317035    0.722188   -31.00000   -1.20000
AFIX  65
C3A   1   -0.084920    0.187806    0.663034   -31.00000   41.00000
AFIX  43
HD    2   -0.155027    0.161461    0.652650   -31.00000   -1.20000
AFIX  65
C2A   1    0.004616    0.133940    0.636920   -31.00000   41.00000
AFIX   0
HKLF 4


REM  agmodt_a.res in P2(1)/n
REM wR2 = 0.1985, GooF = S = 1.046, Restrained GooF = 0.980 for all data
REM R1 = 0.0686 for 4697 Fo > 4sig(Fo) and 0.0744 for all 5277 data
REM 359 parameters refined using 812 restraints

END

WGHT      0.1109     15.5786

REM Highest difference peak  1.010,  deepest hole -2.220,  1-sigma level  0.167
Q1    1   0.2277  0.1031  0.7090  11.00000  0.05    1.01
Q2    1   0.2089  0.1010  0.6598  11.00000  0.05    0.96
Q3    1  -0.0472  0.3848  0.7377  11.00000  0.05    0.92
Q4    1   0.3227  0.1949  0.7635  11.00000  0.05    0.92
Q5    1   0.3428  0.1518  0.6797  11.00000  0.05    0.68
Q6    1   0.2535  0.3752  0.6077  11.00000  0.05    0.60
Q7    1   0.0108  0.0114  0.5402  11.00000  0.05    0.59
Q8    1   0.1363  0.1341  0.7215  11.00000  0.05    0.58
Q9    1   0.1733  0.1562  0.6834  11.00000  0.05    0.56
Q10   1   0.1172  0.5610  0.4633  11.00000  0.05    0.54
Q11   1  -0.0647  0.0822  0.4989  11.00000  0.05    0.51
Q12   1  -0.0845  0.0918  0.5129  11.00000  0.05    0.51
Q13   1   0.6260  0.0919  0.7632  11.00000  0.05    0.51
Q14   1   0.0385  0.0432  0.6325  11.00000  0.05    0.49
Q15   1   0.0883  0.2210  0.5642  11.00000  0.05    0.48
Q16   1  -0.1261  0.0160  0.5378  11.00000  0.05    0.47
Q17   1   0.2208  0.5066  1.0032  11.00000  0.05    0.47
Q18   1   0.1620  0.2426  0.9784  11.00000  0.05    0.46
Q19   1   0.5225 -0.0389  0.6796  11.00000  0.05    0.46
Q20   1   0.2443  0.2238  0.8182  11.00000  0.05    0.46
Q21   1   0.3808  0.4018  0.6713  11.00000  0.05    0.46
Q22   1  -0.1513 -0.0580  0.6189  11.00000  0.05    0.45
Q23   1   0.1360  0.2057  0.6626  11.00000  0.05    0.45
Q24   1   0.6386  0.1590  0.7622  11.00000  0.05    0.44
Q25   1   0.0697  0.0614  0.5167  11.00000  0.05    0.44
Q26   1   0.6210  0.1739  0.7403  11.00000  0.05    0.44
Q27   1   0.1474  0.5171  0.9623  11.00000  0.05    0.43
Q28   1   0.0035 -0.0905  0.5056  11.00000  0.05    0.42
Q29   1   0.3457  0.0519  0.6595  11.00000  0.05    0.42
Q30   1   0.1046  0.0329  0.5816  11.00000  0.05    0.42
Q31   1   0.4109  0.1469  0.6639  11.00000  0.05    0.42
Q32   1   0.3798  0.2404  0.6615  11.00000  0.05    0.42
Q33   1   0.1248  0.0162  0.5671  11.00000  0.05    0.41
Q34   1  -0.0132 -0.0751  0.6648  11.00000  0.05    0.41
Q35   1   0.1086  0.4121  0.8807  11.00000  0.05    0.40
Q36   1   0.4287  0.6569  0.6846  11.00000  0.05    0.40
Q37   1  -0.0722 -0.0849  0.5195  11.00000  0.05    0.40
Q38   1  -0.0438 -0.0660  0.6650  11.00000  0.05    0.40
Q39   1   0.1823  0.4969  0.4939  11.00000  0.05    0.40
Q40   1   0.1664  0.3658  0.5776  11.00000  0.05    0.40
Q41   1   0.1849  0.0248  0.5598  11.00000  0.05    0.40
Q42   1  -0.0376  0.0859  0.6204  11.00000  0.05    0.40
Q43   1  -0.1411  0.1163  0.6210  11.00000  0.05    0.39
Q44   1   0.0679  0.2149  0.3031  11.00000  0.05    0.39
Q45   1   0.6028  0.1604  0.6160  11.00000  0.05    0.39
Q46   1   0.3180  0.2435  0.6756  11.00000  0.05    0.39
Q47   1   0.3425  0.5378  0.6867  11.00000  0.05    0.39
Q48   1   0.2056  0.5367  0.9214  11.00000  0.05    0.39
Q49   1   0.6884  0.3575  0.6751  11.00000  0.05    0.38
Q50   1   0.2799  0.1403  0.3253  11.00000  0.05    0.38
Q51   1   0.7979  0.5201  0.6171  11.00000  0.05    0.38
Q52   1   0.2553  0.5318  0.6515  11.00000  0.05    0.38
Q53   1   0.1162  0.4030  0.7425  11.00000  0.05    0.38
Q54   1   0.5367  0.2217  0.6206  11.00000  0.05    0.37
Q55   1   0.3533  0.2910  0.6814  11.00000  0.05    0.37
Q56   1   0.5145  0.5591  0.5403  11.00000  0.05    0.37
Q57   1   0.4618  0.2173  0.3742  11.00000  0.05    0.37
Q58   1   0.2245  0.1977  0.8374  11.00000  0.05    0.37
Q59   1   0.0811  0.7228  0.6776  11.00000  0.05    0.37
Q60   1   0.5825  0.2926  0.7815  11.00000  0.05    0.37
Q61   1   0.2770  0.5556  0.5715  11.00000  0.05    0.36
Q62   1  -0.0931  0.1388  0.5785  11.00000  0.05    0.36
Q63   1   0.0084  0.4375  0.7660  11.00000  0.05    0.36
Q64   1   0.3145  0.2548  0.7922  11.00000  0.05    0.36
Q65   1   0.4566  0.0840  0.6592  11.00000  0.05    0.36
Q66   1  -0.0683  0.0302  0.6598  11.00000  0.05    0.35
Q67   1   0.0548  0.4000  0.7795  11.00000  0.05    0.35
Q68   1   0.3300  0.3031  0.7471  11.00000  0.05    0.35
Q69   1   0.5071  0.4470  0.5370  11.00000  0.05    0.35
Q70   1   0.6272  0.3469  0.6804  11.00000  0.05    0.35
Q71   1   0.7628  0.4982  0.6235  11.00000  0.05    0.35
Q72   1   0.2022  0.2233  0.5840  11.00000  0.05    0.35
Q73   1   0.0777  0.7632  0.6155  11.00000  0.05    0.35
Q74   1   0.2998  0.3032  0.7576  11.00000  0.05    0.35
Q75   1   0.0043  0.0704  0.6508  11.00000  0.05    0.34
Q76   1   0.3395  0.1063  0.5555  11.00000  0.05    0.34
Q77   1   0.1783  0.5440  0.7177  11.00000  0.05    0.34
Q78   1   0.0504  0.1178  0.6004  11.00000  0.05    0.34
Q79   1  -0.0883  0.0403  0.6476  11.00000  0.05    0.34
Q80   1   0.0777 -0.0864  0.6206  11.00000  0.05    0.34
Q81   1   0.0381 -0.0873  0.6427  11.00000  0.05    0.34
Q82   1   0.3036  0.3589  0.9656  11.00000  0.05    0.34
Q83   1   0.0263  0.7641  0.5793  11.00000  0.05    0.33
Q84   1   0.3205  0.3221  0.6869  11.00000  0.05    0.33
Q85   1   0.1805  0.3261  0.7092  11.00000  0.05    0.33
;
_shelx_res_checksum                59612
_shelx_hkl_file
;
   0   0   1    0.10    0.48
   0   0   1   -0.01    0.62
   0   0   1   -0.01    0.37
   0   0  -1    0.46    0.61
   0   0  -1    0.01    0.39
   0   0   1    0.19    0.58
   0   0  -1    0.14    0.58
   0   0  -2 5948.98  115.28
   0   0   2 6170.46  115.11
   0   0   2 6315.74  114.45
   0   0  -2 5809.80  115.23
   0   0   2 5820.87  115.10
   0   0   3    1.19    1.72
   0   0   3    4.82    1.92
   0   0  -3    1.74    1.98
   0   0   3    0.78    1.80
   0   0   4   13.86    2.58
   0   0  -4   14.10    2.76
   0   0  -4   11.94    3.06
   0   0   4   12.76    2.62
   0   0  -4   14.18    2.13
   0   0   5   -0.06    1.77
   0   0  -5    0.08    2.01
   0   0  -5    0.30    1.79
   0   0   5    1.10    1.93
   0   0  -5    2.82    1.50
   0   0  -5    0.74    2.35
   0   0   6 1230.47   32.75
   0   0  -6 1246.79   32.36
   0   0   6 1211.69   33.76
   0   0  -6 1247.15   28.81
   0   0  -6 1154.66   35.04
   0   0   7   -0.17    1.72
   0   0  -7    0.08    1.74
   0   0   7    0.39    1.89
   0   0  -7    0.20    1.07
   0   0  -7    0.36    2.46
   0   0  -7    1.48    2.49
   0   0  -8  632.03   18.55
   0   0   8  564.78   22.43
   0   0   8  577.74   21.31
   0   0  -8  560.62   20.35
   0   0  -8  605.22   24.84
   0   0  -8  579.28   25.83
   0   0   9    0.27    1.92
   0   0   9    0.44    1.93
   0   0  -9    0.20    2.91
   0   0  -9    0.84    1.83
   0   0  -9    0.64    2.71
   0   0  -9   -0.37    2.64
   0   0   9    2.99    2.17
   0   0  10 2827.69   70.76
   0   0  10 2575.62   58.21
   0   0 -10 2833.05   74.62
   0   0 -10 2544.90   56.40
   0   0 -10 2872.55   61.68
   0   0  11    1.29    2.49
   0   0 -11    1.32    3.42
   0   0 -11   -0.04    2.06
   0   0 -12 2257.81   57.02
   0   0 -12 2152.03   52.63
   0   0 -13    0.63    2.29
   0   0  13    0.41    2.61
   0   0  14  357.32   14.26
   0   0 -15    1.32    2.01
   0   0  15   -0.61    2.78
   0   0  16   36.02    4.47
   0   0  19    1.28    3.55
   0   0  19    0.72    1.60
   0   0  20   27.86    3.80
   0  -1   0    0.64    0.55
   0   1   0    0.74    0.49
   0   1   0    0.30    0.52
   0   1   0    0.23    0.55
   0  -1   0    0.12    0.45
   0  -1   0    0.40    0.60
   0   1   0    0.55    0.48
   0  -1   0    1.05    0.74
   0   1   1   42.88    2.92
   0   1  -1   41.63    2.39
   0  -1  -1   39.18    2.83
   0  -1   1   42.26    2.39
   0  -1   1   49.21    2.62
   0  -1   1   43.70    2.56
   0  -1  -1   47.39    2.81
   0   1  -1   49.60    2.81
   0  -1   1   50.33    2.77
   0   1   1   48.54    2.86
   0  -1   2 3068.44   63.33
   0   1   2 3159.79   64.79
   0  -1  -2 3363.81   65.30
   0  -1   2 3026.14   61.51
   0   1  -2 3082.85   63.80
   0   1  -2 2975.48   63.61
   0  -1  -2 2720.23   62.97
   0  -1  -2 3162.28   62.89
   0   1   2 3119.47   63.48
   0  -1   2 2941.91   63.54
   0  -1   2 3277.76   64.01
   0  -1  -3 1413.15   34.07
   0   1  -3 1379.38   27.48
   0   1  -3 1320.40   30.91
   0   1   3 1301.24   33.40
   0  -1   3 1366.05   30.31
   0   1  -3 1394.26   32.73
   0  -1   3 1350.51   32.84
   0   1  -3 1352.86   32.94
   0  -1  -3 1381.73   32.14
   0  -1   3 1316.16   32.50
   0   1   3 1292.57   31.86
   0   1   4 8310.39  165.64
   0  -1  -4 7987.33  165.97
   0   1  -4 8268.39  157.05
   0   1  -4 8505.12  163.20
   0  -1   4 8168.74  164.92
   0  -1   4 8444.75  161.99
   0   1   4 7705.07  161.67
   0  -1  -4 7745.54  163.31
   0  -1  -4 7938.91  164.16
   0   1  -4 8105.85  165.55
   0   1   4 7575.66  163.74
   0   1  -5  928.72   25.79
   0  -1  -5  929.35   26.48
   0   1   5  917.46   24.67
   0  -1  -5  928.41   25.92
   0   1   5  971.42   26.38
   0  -1   5  912.87   24.12
   0   1  -6 2378.96   52.44
   0  -1  -6 2107.73   54.06
   0   1   6 2208.12   49.88
   0  -1  -6 2343.58   51.53
   0   1   6 2328.95   52.06
   0  -1   6 2245.42   48.80
   0  -1   6 2182.78   52.00
   0  -1  -7 2639.63   66.79
   0   1  -7 2630.21   63.51
   0  -1  -7 2638.77   58.28
   0   1  -7 2719.44   68.02
   0  -1   7 2417.03   62.93
   0   1   7 2475.51   60.78
   0  -1   7 2512.78   59.43
   0   1   7 2601.10   62.32
   0  -1  -7 2596.22   61.52
   0  -1  -8 1066.57   25.39
   0   1  -8 1043.74   24.37
   0  -1  -8  771.06   23.30
   0   1  -8  806.23   31.83
   0  -1  -8  781.89   30.61
   0   1  -8  803.72   28.67
   0  -1  -8  811.50   31.09
   0  -1   8  715.45   29.20
   0   1   8  747.02   26.87
   0  -1   8  745.72   25.10
   0  -1   8  729.08   27.86
   0   1   8  709.79   26.18
   0  -1  -8  752.46   26.29
   0   1   9    4.28    2.54
   0  -1   9    3.71    2.38
   0   1  -9    9.98    3.34
   0  -1  -9   14.07    3.79
   0   1  -9    8.21    3.53
   0  -1  -9    9.04    2.23
   0   1  -9    4.61    3.31
   0  -1  -9    5.12    3.47
   0  -1  -9    5.52    3.45
   0  -1   9   10.52    3.95
   0   1   9   12.49    3.58
   0  -1  -9   11.55    3.30
   0   1   9   10.94    3.24
   0  -1   9   14.83    4.10
   0  -1  10  289.90   10.58
   0   1  10  310.56   10.97
   0   1 -10  369.06   13.56
   0   1 -10  184.26   13.93
   0  -1 -10  181.55    8.11
   0   1 -10  181.93    7.50
   0  -1 -10  155.16   11.26
   0   1  10  159.83   12.11
   0  -1  10  148.04   12.63
   0   1 -11   30.24    4.73
   0  -1  11   32.53    4.07
   0   1  11   31.55    4.19
   0   1 -12  389.27   16.58
   0  -1  12  386.41   14.62
   0   1  12  396.59   14.85
   0   1  13   28.11    4.47
   0  -1  13   28.28    4.22
   0  -1  14  852.60   24.87
   0   1  14  850.75   24.99
   0  -1  15   87.61    6.58
   0   1  15   80.72    6.48
   0   1  16  169.69    8.81
   0   1 -16  148.29   11.90
   0  -1 -17   -0.16    0.82
   0   1  17   64.05    8.05
   0   1  18   51.60    6.68
   0   1  18   48.94    4.22
   0   1  19   34.58    5.21
   0   1  19   40.16    3.22
   0  -1  19   44.39    3.49
   0  -2   0  136.08    5.70
   0   2   0  129.09    5.61
   0  -2   0  129.28    5.85
   0  -2   0  105.41    3.45
   0  -2   0  110.43    4.44
   0   2   1 2130.07   43.02
   0  -2   1 1961.37   42.38
   0  -2   1 1939.95   41.55
   0  -2   1 1977.89   41.22
   0   2   1 2073.97   43.68
   0   2  -1 1970.11   42.55
   0  -2   1 2004.16   42.67
   0  -2  -1 2091.95   43.82
   0  -2  -1 1975.38   43.14
   0  -2   2   12.58    2.34
   0   2  -2   13.43    2.52
   0  -2  -2   16.01    1.87
   0  -2  -2   16.85    2.73
   0  -2   2   16.95    2.50
   0   2   2   18.00    2.85
   0  -2   2   13.10    2.34
   0  -2   2   17.47    2.41
   0  -2  -2   20.06    3.08
   0   2   2   16.11    2.89
   0  -2   3 1086.91   28.72
   0   2   3 1099.63   28.98
   0  -2  -3 1153.85   27.31
   0   2  -3 1083.92   29.19
   0  -2   3 1207.47   29.71
   0  -2   3 1169.97   29.15
   0   2   3 1187.72   30.68
   0  -2   3 1141.65   28.50
   0  -2  -3 1147.92   30.95
   0   2  -3 1112.32   24.75
   0  -2   3 1119.95   24.00
   0   2  -4 1776.85   43.79
   0  -2   4 1790.64   39.91
   0  -2  -4 1549.33   41.92
   0   2   4 1723.52   43.21
   0  -2   4 1760.82   43.97
   0  -2  -4 1730.64   41.69
   0  -2   4 1742.26   43.56
   0  -2   4 1886.00   44.16
   0  -2   4 1775.84   35.83
   0  -2  -4 1917.43   46.43
   0   2   4 1889.89   45.64
   0   2  -4 1854.01   39.61
   0  -2  -5  125.71    8.27
   0  -2   5  119.34    6.74
   0  -2  -5  119.34    7.83
   0   2   5  117.57    8.30
   0  -2   5  137.42    9.33
   0  -2  -5  136.36    9.85
   0   2  -5  142.34    7.38
   0  -2   6  127.04    7.66
   0  -2  -6  126.74    9.03
   0   2   6  133.19    9.39
   0   2   6  125.13    7.65
   0   2  -6  140.40    8.27
   0  -2   6  131.65   10.47
   0  -2  -6  114.72    9.94
   0   2   7  109.59    9.10
   0  -2  -7  114.44    9.20
   0   2   7  119.03    7.92
   0  -2   7  114.81    9.38
   0  -2   7  100.50    7.11
   0   2  -7  109.59    8.02
   0  -2   7   98.93    9.69
   0   2   8  653.32   24.96
   0   2   8  688.84   22.90
   0  -2   8  636.91   21.34
   0  -2   8  669.53   26.15
   0  -2  -8  689.61   25.18
   0   2   8  571.52   17.94
   0   2  -8  535.04   18.84
   0   2  -8  686.95   23.94
   0  -2  -8  627.66   27.64
   0  -2  -8  630.32   26.11
   0  -2   8  621.15   26.87
   0  -2   9  514.40   23.44
   0   2   9  520.95   22.51
   0   2   9  543.80   20.69
   0  -2  -9  559.32   22.49
   0   2   9  424.75   15.03
   0  -2  -9  414.23   13.92
   0   2  -9  393.52   15.68
   0  -2  -9  509.81   24.40
   0  -2  -9  509.92   19.02
   0   2  -9  519.98   21.38
   0  -2  -9  517.35   25.69
   0   2  -9  491.72   25.47
   0  -2   9  491.41   24.55
   0   2 -10  142.17    8.74
   0  -2  10  115.29    7.03
   0  -2 -10  114.13    6.56
   0   2  10  130.40    7.62
   0  -2 -10  115.29   10.23
   0   2 -11  577.70   20.42
   0  -2 -11  581.94   17.24
   0  -2  11  566.29   18.27
   0   2  11  596.44   18.83
   0   2 -12  175.41   10.63
   0  -2 -12   86.27    6.42
   0  -2  12  129.80    7.75
   0  -2 -12  126.57    6.82
   0   2  12  136.04    8.39
   0  -2 -13   10.30    2.99
   0   2 -13   10.53    4.35
   0  -2  13   11.03    3.44
   0   2  13   10.35    3.64
   0   2 -13    9.54    7.06
   0   2 -14   16.20    5.12
   0  -2 -14   27.54    3.91
   0   2  14   16.19    4.02
   0  -2  14   19.12    3.97
   0   2  15    2.05    2.82
   0  -2  15    1.51    2.68
   0   2  15    2.65    5.50
   0   2  16   38.84    7.30
   0   2  16   27.42    4.06
   0   2  17    3.38    4.90
   0   2  17   22.84    3.53
   0  -2  18    2.59    4.05
   0   2  18    4.76    4.29
   0   2  18   12.03    2.48
   0   2  19   71.00    6.36
   0  -2  19   61.69    6.34
   0  -3   0   -0.06    1.84
   0  -3   0    0.84    0.74
   0  -3   0    0.19    1.42
   0  -3   0    0.12    1.37
   0   3   0   -0.20    1.61
   0   3   0    0.12    1.39
   0  -3   0    0.31    1.20
   0   3  -1 1465.05   35.56
   0   3   1 1543.17   33.58
   0  -3   1 1456.40   32.89
   0  -3   1 1496.66   35.51
   0   3   1 1580.19   36.14
   0  -3   1 1503.37   34.96
   0  -3   1 1517.04   34.29
   0  -3  -1 1395.93   36.18
   0  -3  -1 1510.83   35.34
   0   3   1 1562.92   35.95
   0  -3   1 1525.19   30.54
   0   3  -1 1538.77   32.85
   0  -3   2  445.26   14.43
   0  -3   2  410.67   13.98
   0  -3  -2  431.00   10.75
   0   3   2  426.69   14.26
   0  -3  -2  434.34   15.26
   0  -3   2  413.89   13.13
   0   3   2  403.88   14.81
   0   3  -2  392.79   12.97
   0  -3  -2  409.14   14.75
   0   3   2  342.59   13.97
   0   3  -2  371.50   12.85
   0  -3   3 4114.82   88.44
   0  -3  -3 4415.57   85.63
   0  -3   3 4310.23   90.23
   0   3   3 4268.91   90.78
   0   3  -3 4337.71   90.54
   0  -3   3 4219.29   89.50
   0   3  -3 4115.28   89.40
   0  -3   3 4354.33   84.84
   0  -3   3 4073.33   88.01
   0   3  -3 3975.47   87.62
   0  -3  -3 4330.39   91.94
   0  -3   4   26.88    4.12
   0   3  -4   33.79    4.68
   0  -3   4   37.66    4.52
   0  -3  -4   22.77    3.18
   0  -3   4   25.89    4.11
   0   3   4   23.41    4.04
   0   3  -4   24.49    4.18
   0   3  -4   22.32    1.66
   0  -3  -4   25.80    4.73
   0  -3   4   25.15    3.69
   0  -3  -5  905.70   27.97
   0  -3   5  879.52   23.73
   0   3  -5  888.90   28.47
   0  -3   5  828.16   28.21
   0   3   5  869.04   28.12
   0  -3   5  943.08   28.96
   0  -3  -5  906.29   30.27
   0   3  -5  854.50   20.99
   0  -3   5  811.55   18.36
   0  -3   5  924.32   28.28
   0   3  -5  909.35   29.18
   0   3   6  950.96   26.83
   0  -3  -6  992.96   31.88
   0  -3   6  997.74   27.73
   0   3   6  968.36   32.18
   0  -3   6 1026.46   34.99
   0  -3   6 1095.04   34.39
   0  -3  -6 1012.34   34.90
   0   3  -6 1079.37   34.84
   0   3  -6  971.69   25.63
   0   3   7  846.67   23.30
   0  -3   7  809.90   23.87
   0  -3   7  729.66   31.51
   0  -3  -7  824.65   28.26
   0   3   7  833.51   28.99
   0   3  -7  765.22   29.78
   0   3  -7  789.47   22.25
   0  -3  -7  781.29   30.22
   0  -3   7  854.90   31.64
   0  -3  -7  761.62   26.49
   0   3   8    3.79    2.90
   0   3   8    1.96    2.60
   0   3   8    5.18    2.19
   0  -3   8    3.57    2.82
   0  -3  -8    3.96    2.95
   0  -3   8    3.05    3.16
   0  -3  -8    1.85    2.58
   0   3  -8    1.72    1.78
   0   3  -8    2.58    3.21
   0   3  -8    5.11    3.87
   0  -3  -8    1.12    2.35
   0  -3  -9    8.40    3.01
   0   3   9    9.48    3.32
   0  -3   9   10.47    4.00
   0   3   9   11.80    3.05
   0  -3  -9   13.23    4.12
   0   3   9    8.68    3.73
   0   3  -9    9.86    3.98
   0  -3  -9    8.93    3.67
   0   3  -9    7.29    2.64
   0  -3   9    7.68    4.05
   0   3 -10   27.13    4.98
   0   3  10   32.86    4.49
   0  -3 -10   26.80    3.89
   0   3 -11   34.51    5.23
   0   3  11   37.73    4.94
   0  -3  11   35.71    4.62
   0  -3 -11   48.37    4.90
   0  -3 -12    3.05    2.90
   0   3  12    2.06    5.39
   0   3 -12    0.87    3.53
   0  -3  12    0.68    2.69
   0   3  12    1.67    3.09
   0  -3 -12    1.75    2.49
   0  -3 -13  147.09    8.09
   0   3  13  115.69   11.45
   0  -3 -13  128.36    7.33
   0   3  13  122.72    8.32
   0  -3  13  121.72    7.92
   0   3 -13  116.51    9.47
   0   3  14   51.73    8.96
   0   3 -14   56.35    7.05
   0  -3  14   54.70    5.54
   0   3  14   52.58    5.91
   0   3  15  249.44   16.14
   0   3 -15  270.08   14.43
   0   3  15  277.88   12.35
   0  -3  15  282.86   11.87
   0   3  16   14.69    5.75
   0   3  16    3.07    2.49
   0   3  17  300.88   15.85
   0   3 -17  295.85   16.34
   0   3  17  339.19   12.06
   0   3  18   55.03    6.64
   0   3  18   41.94    3.63
   0  -3  19   32.22    4.55
   0   3  19   24.93    2.21
   0   4   0 3661.90   81.00
   0  -4   0 3832.43   73.61
   0   4   0 3889.57   79.31
   0  -4   0 3904.08   79.24
   0  -4   0 3621.01   80.82
   0   4   0 3732.44   79.01
   0  -4   0 3674.00   82.01
   0  -4   0 3451.59   76.88
   0  -4   1  697.99   21.37
   0   4   1  631.71   18.83
   0  -4  -1  754.08   23.17
   0  -4   1  735.01   17.95
   0   4   1  695.58   20.48
   0   4  -1  708.57   21.33
   0  -4   1  704.20   20.05
   0  -4   1  757.78   22.58
   0   4   1  682.62   21.59
   0   4  -1  691.67   21.58
   0  -4  -1  684.61   20.58
   0  -4   1  743.97   16.24
   0   4  -1  715.68   20.49
   0  -4   2  721.45   22.29
   0   4  -2  684.46   22.32
   0  -4   2  748.58   22.08
   0  -4  -2  780.32   24.21
   0   4   2  742.43   21.50
   0   4   2  718.66   19.28
   0   4   2  749.52   22.94
   0   4  -2  712.50   22.37
   0  -4   2  737.71   20.98
   0  -4   2  733.93   20.09
   0  -4  -2  691.03   22.42
   0   4  -2  725.98   21.20
   0   4  -2  728.20   19.89
   0   4   3 3115.45   69.69
   0  -4   3 3139.91   69.03
   0  -4   3 3123.71   70.95
   0  -4  -3 3319.42   73.66
   0  -4   3 3191.98   71.29
   0   4   3 3145.72   71.31
   0   4  -3 3013.59   69.10
   0  -4  -3 3104.28   72.85
   0   4  -3 3105.51   69.39
   0   4   3 3036.34   72.64
   0   4   4   27.94    4.73
   0   4   4   28.19    4.42
   0  -4   4   25.75    4.42
   0  -4   4   29.95    4.47
   0   4   4   23.50    3.79
   0   4  -4   44.39    5.34
   0  -4   4   35.09    3.15
   0  -4  -4   40.80    5.89
   0   4   5    3.90    2.83
   0  -4   5    3.56    1.81
   0   4  -5    3.93    2.69
   0  -4   5    4.74    2.70
   0  -4  -5    3.34    2.68
   0  -4   5    5.02    2.82
   0  -4  -5    5.95    2.22
   0   4  -5    4.71    2.93
   0  -4   5    3.36    2.50
   0  -4  -5    6.76    3.37
   0  -4  -6    5.21    3.11
   0  -4   6    3.01    1.91
   0   4  -6    2.37    2.52
   0   4   6    4.57    3.08
   0  -4   6    4.04    3.12
   0  -4   6    4.30    2.90
   0  -4  -6   10.21    3.03
   0   4  -6   15.37    3.06
   0   4  -6    7.80    3.49
   0  -4  -6    4.65    2.35
   0  -4   6    5.52    2.74
   0  -4  -6    6.41    3.74
   0  -4  -7  789.90   26.39
   0  -4   7  873.29   32.10
   0  -4  -7  871.41   32.90
   0   4  -7  880.99   32.28
   0   4  -7  500.89   15.36
   0   4   7  655.45   23.28
   0   4  -7  651.42   21.87
   0   4  -7  672.03   21.72
   0  -4   7  842.28   24.53
   0   4   7  869.31   22.97
   0   4   7  874.13   31.34
   0  -4  -7  847.58   30.21
   0  -4   7  732.09   29.07
   0  -4   7  778.20   32.54
   0  -4  -7  733.93   19.90
   0  -4  -7  738.15   20.04
   0   4  -7  706.45   20.43
   0   4   7  673.18   19.95
   0  -4  -8   15.41    5.28
   0  -4   8   24.43    6.36
   0   4  -8   15.16    4.98
   0   4   8  115.39    9.95
   0   4  -8  111.66    8.48
   0   4   8   31.63    4.01
   0  -4  -8   20.84    5.16
   0   4   8   22.74    5.41
   0  -4  -8    5.87    3.06
   0   4  -8   40.40    5.32
   0   4   8   20.28    4.08
   0   4   9 1061.05   35.97
   0   4  -9 1134.15   32.58
   0  -4  -9  991.84   27.24
   0   4   9 1051.96   29.28
   0   4  -9  970.11   30.57
   0  -4  -9 1049.75   39.47
   0  -4 -10  217.41   10.21
   0   4  10  173.36   13.79
   0   4  10  210.26   10.93
   0   4 -10  185.65   11.41
   0  -4 -11  507.17   17.61
   0   4  11  527.49   19.03
   0   4 -11  562.79   20.88
   0   4  12  500.34   23.47
   0  -4 -12  466.51   20.78
   0   4 -12  442.63   18.87
   0  -4 -12  454.84   16.09
   0  -4  12  418.87   16.10
   0   4  12  463.96   17.49
   0  -4 -13  135.19    8.25
   0   4  13  192.03   14.47
   0   4 -13  177.45   11.27
   0  -4  13  157.67    9.05
   0   4  13  153.39    9.57
   0  -4 -13  149.48    8.41
   0   4  13  154.00    9.12
   0   4  14    1.19    5.63
   0   4 -14    1.69    4.01
   0  -4  14    4.23    3.08
   0  -4 -14    3.99    2.91
   0   4  14    3.91    2.86
   0   4  15   24.04    6.87
   0   4 -15   19.39    5.26
   0   4  15   14.92    3.53
   0  -4  15   15.65    3.43
   0   4  16   50.24    4.76
   0   4  16   40.07    4.24
   0   4  17   30.62    6.19
   0   4 -17   28.17    6.84
   0   4  18   11.51    2.05
   0  -4  19   28.58    4.15
   0  -5   0    0.93    2.01
   0  -5   0    0.76    1.55
   0  -5   0   -0.40    2.21
   0   5   0   -0.29    1.48
   0   5   0    1.25    1.96
   0  -5   0    0.05    1.10
   0   5   1   27.28    3.51
   0   5  -1   29.07    4.39
   0  -5  -1   39.48    5.31
   0   5   1   24.50    3.65
   0  -5   1   24.35    3.49
   0  -5   1   39.71    5.15
   0  -5   1   25.86    4.12
   0   5   1   30.36    4.40
   0   5  -1   30.16    4.18
   0  -5   1   45.34    2.63
   0  -5  -1   47.87    4.57
   0   5  -1   38.54    4.43
   0   5  -2  943.43   28.46
   0  -5  -2  928.90   30.36
   0   5   2  956.16   28.85
   0  -5   2  930.47   28.57
   0   5  -2  927.64   28.36
   0  -5   2  885.62   25.97
   0  -5   2  864.00   27.72
   0   5   2  925.83   24.72
   0   5   2  902.50   26.66
   0   5  -2  911.54   26.68
   0  -5  -2  871.90   27.57
   0   5   3  483.43   19.30
   0  -5   3  435.98   16.96
   0  -5   3  462.46   18.88
   0  -5   3  474.83   19.06
   0   5  -3  493.14   19.78
   0  -5  -3  513.21   21.13
   0   5   3  471.20   15.23
   0   5   3  426.29   17.45
   0   5  -3  514.48   18.32
   0  -5  -3  506.64   20.61
   0   5  -3  535.28   17.39
   0  -5   3  505.07   19.51
   0   5  -4 3324.23   83.02
   0   5   4 3374.53   81.86
   0  -5   4 3651.22   83.00
   0  -5   4 3514.07   79.71
   0   5   4 3761.25   81.42
   0  -5   4 3750.74   83.63
   0  -5   4 3660.09   75.70
   0   5  -4 3570.84   80.02
   0  -5  -4 3606.02   85.11
   0  -5  -4 3251.69   71.72
   0  -5  -5  273.80   12.51
   0   5  -5  291.83   11.59
   0  -5  -5  185.22   13.20
   0   5   5  191.33   12.18
   0  -5   5  191.16   12.89
   0  -5   5  207.77   13.56
   0  -5  -5  207.15    8.73
   0   5  -5  236.79    9.01
   0   5   5  185.92   13.44
   0  -5  -5  200.49   14.39
   0  -5   5  176.81    8.04
   0   5  -5  198.82   12.54
   0  -5  -5  182.69    8.92
   0   5   6  565.94   22.64
   0   5  -6  564.28   21.75
   0   5  -6  982.46   33.60
   0  -5   6 1022.62   33.96
   0  -5   6 1021.57   34.07
   0   5   6 1001.35   32.08
   0  -5   6  927.82   26.35
   0  -5  -6  989.36   33.44
   0   5   6  818.78   20.32
   0  -5  -6  711.42   20.83
   0   5  -6  631.84   20.24
   0  -5  -6  978.52   35.22
   0   5  -6  874.45   31.10
   0   5   6  931.19   33.46
   0  -5  -7  260.11   12.96
   0   5   7  274.31   13.69
   0   5  -7  238.94   11.50
   0  -5  -7   34.24    6.57
   0   5   7   28.18    3.57
   0   5   7   23.91    5.46
   0  -5   7   28.90    6.54
   0  -5   7   24.90    5.71
   0   5   7   88.33    5.59
   0   5  -7   67.42    4.62
   0   5  -7  158.06    8.02
   0  -5  -7   39.29    7.44
   0   5   7   36.63    6.93
   0   5  -7   46.65    7.50
   0   5   8  478.82   16.81
   0  -5  -8  497.16   17.21
   0   5   8  611.54   24.09
   0   5  -8  533.31   18.93
   0   5  -8  598.06   21.16
   0   5  -8  589.01   21.19
   0   5  -9    3.56    4.78
   0   5  -9    4.50    5.43
   0  -5  -9    2.50    3.37
   0   5   9    1.32    2.74
   0   5   9    2.88    6.05
   0   5  -9    3.23    4.01
   0   5   9    1.17    3.01
   0   5  10   44.21    9.01
   0  -5 -10   31.78    4.81
   0   5  10   34.60    5.02
   0   5 -10   42.74    6.54
   0  -5 -10   23.01    3.79
   0   5 -11    8.64    5.54
   0   5  11   14.08    7.36
   0   5 -11    7.10    4.91
   0  -5 -11    3.99    2.75
   0  -5 -11    4.27    2.36
   0  -5 -11    6.07    3.50
   0   5  11    7.32    3.49
   0   5  12   58.06    9.72
   0   5 -12   64.28    7.43
   0  -5  12   73.69    6.83
   0  -5 -12   85.75    6.88
   0   5  12   89.49    7.13
   0   5  13    8.45    6.24
   0   5 -13    8.62    7.71
   0   5 -13    4.00    4.16
   0  -5  13    4.77    3.20
   0   5  13    5.17    3.14
   0  -5 -13    6.14    3.47
   0   5 -14  352.69   16.69
   0  -5  14  332.93   13.70
   0  -5 -14  366.77   13.64
   0   5  14  378.04   14.58
   0   5  15  123.26   11.47
   0   5  15   99.91    6.79
   0   5 -15  113.89    9.22
   0  -5  15   93.71    6.48
   0   5  15   91.14    6.60
   0  -5 -15   89.05    5.96
   0   5 -16  192.21   11.23
   0   5  16  235.76    9.70
   0   5 -17   30.98    6.96
   0   5  17   28.56    3.01
   0   5  18   -0.11    0.46
   0  -5  19    2.84    2.34
   0  -6   0 2362.08   55.08
   0  -6   0 2503.28   61.28
   0   6   0 2518.66   62.24
   0  -6   0 2593.99   64.40
   0   6   0 2602.55   60.26
   0  -6   1   79.85    3.69
   0  -6  -1   84.65    6.61
   0   6  -1   97.41    7.72
   0   6   1  134.13    8.38
   0  -6  -1  104.07    9.38
   0  -6   1  121.26    9.19
   0  -6   1  128.04    8.31
   0   6   1  125.18    8.40
   0   6   1  113.07    9.04
   0   6  -1  113.37    8.96
   0  -6   1  105.43    9.12
   0   6  -1  122.30    9.13
   0   6  -2 1657.87   38.91
   0   6   2 1525.50   35.97
   0  -6  -2 1480.77   42.08
   0   6  -2 1556.88   41.93
   0  -6   2 1537.61   43.83
   0   6  -2 1577.93   44.33
   0  -6   2 1499.75   41.07
   0  -6   2 1594.77   45.11
   0  -6  -2 1596.83   46.78
   0   6  -2 1689.23   45.08
   0   6   2 1585.72   44.54
   0   6   2 1648.47   40.15
   0   6   2 1579.77   42.23
   0   6  -3  113.17    9.37
   0  -6   3  482.95   17.39
   0   6   3  494.62   15.22
   0  -6  -3  464.34   21.00
   0   6   3  439.90   18.94
   0  -6   3  462.06   19.06
   0   6  -3  510.59   20.58
   0   6   3  490.62   18.22
   0  -6   3  436.48   18.79
   0   6   3  204.12    9.69
   0  -6  -3  411.21   18.22
   0   6  -3  415.48   16.79
   0   6   4  892.79   21.94
   0   6   4  751.90   27.17
   0  -6   4  743.25   28.48
   0  -6   4  753.41   28.16
   0  -6   4  734.92   26.21
   0   6  -4  783.47   29.92
   0   6   4  769.16   22.52
   0  -6  -4  759.65   30.78
   0  -6  -4  802.36   21.02
   0   6  -4  729.15   19.07
   0   6  -4  925.19   22.09
   0  -6   4  762.02   23.97
   0   6  -4  763.17   26.87
   0  -6  -4  719.72   29.20
   0   6   5   70.32    5.40
   0   6   5   60.59    5.64
   0   6  -5   65.04    6.15
   0  -6   5  115.30    9.39
   0  -6   5  130.71   11.15
   0  -6   5  112.33   10.30
   0   6  -5  119.61   11.13
   0   6   5  123.94    6.81
   0   6   5  113.37    9.79
   0   6  -5   77.81    4.64
   0   6   5   80.23    4.79
   0   6  -5   64.46    5.23
   0  -6   5   99.88    9.23
   0  -6  -5  104.06   10.78
   0   6  -5  101.29    8.80
   0   6  -6   66.75    7.91
   0  -6  -6   72.73    9.69
   0  -6  -6    1.32    6.23
   0   6  -6    5.32    3.72
   0   6  -6    3.06    4.07
   0  -6  -6   94.23   10.34
   0  -6   6   96.98   10.30
   0   6   6   99.49    9.72
   0   6  -6  104.70   10.93
   0  -6   6   98.47    9.39
   0  -6   6  109.74   11.09
   0  -6  -6   29.01    4.41
   0   6   6   39.83    3.67
   0   6  -6   14.93    3.39
   0   6   6   23.25    3.76
   0   6   7    1.46    4.40
   0   6  -7    2.68    4.10
   0   6  -7    1.51    4.25
   0  -6   7   15.21    4.64
   0  -6  -7    7.13    3.53
   0   6   7   11.36    2.78
   0   6  -7    4.28    3.12
   0   6  -7   13.13    4.62
   0   6   8 1340.04   34.97
   0   6  -8 1352.23   36.95
   0   6  -8 1397.80   39.87
   0   6  -8 1454.44   40.40
   0   6   9   94.40    7.36
   0  -6  -9   92.56    7.35
   0   6   9   65.83   10.21
   0   6  -9   77.32    7.89
   0   6  -9   59.63    8.02
   0   6  10  353.23   15.75
   0  -6 -10  376.42   15.17
   0   6  10  321.59   21.29
   0   6 -10  316.02   17.27
   0   6 -10  370.40   19.22
   0  -6 -11   32.39    4.60
   0  -6 -11   33.73    4.16
   0   6  11   47.44    5.97
   0  -6 -11   47.99    5.72
   0  -6 -12  183.71    9.41
   0   6  12  104.41   12.68
   0   6 -12  129.00   10.67
   0  -6 -12  152.66    9.34
   0  -6 -12  153.17    7.60
   0   6  12  165.38    9.98
   0   6  13    3.29    6.12
   0   6  13    2.39    2.89
   0  -6 -13    0.88    3.31
   0   6  13    2.90    3.26
   0  -6  13    1.53    3.01
   0   6 -13    2.53    4.40
   0   6  14  115.50    7.55
   0   6  14  121.59    7.99
   0  -6 -14  118.94    7.63
   0  -6  14  126.54    7.85
   0  -6 -15    4.35    2.75
   0   6  15    5.70    2.61
   0  -6  15    7.07    2.84
   0   6  15    7.10    2.71
   0   6 -15    6.60    3.94
   0   6 -16    6.33    3.56
   0   6  16    3.93    1.93
   0  -6 -16   -0.40    0.94
   0   7   0   -0.03    1.24
   0  -7   0   -0.16    2.66
   0   7   0    0.47    1.85
   0   7   0    0.29    2.15
   0   7   0    1.26    2.29
   0   7   0    0.36    3.40
   0   7   1   12.14    1.87
   0   7  -1    7.98    3.05
   0  -7   1    3.60    2.47
   0  -7  -1    2.98    2.93
   0   7  -1    2.56    2.50
   0  -7   1    1.41    2.68
   0   7   1    1.01    2.11
   0   7   1    3.90    2.29
   0  -7   1    3.20    2.30
   0  -7  -1    4.77    2.10
   0   7  -1    3.77    2.34
   0   7   1   86.13    6.69
   0   7  -1   82.09    6.70
   0   7  -2  191.00    9.97
   0   7   2  183.61    9.45
   0  -7   2   98.78    9.83
   0  -7  -2   96.77   10.21
   0   7   2   96.39    7.74
   0  -7   2   91.32    9.08
   0   7  -2   97.36    9.39
   0   7   2   87.65    9.08
   0   7  -2   93.14    9.27
   0   7   2   85.13    8.00
   0  -7   2   78.07    7.47
   0  -7  -2  115.64    6.74
   0   7   2  144.44    7.28
   0  -7  -2   92.70    8.19
   0   7  -2   95.69    8.48
   0   7   3   68.81    6.25
   0  -7  -3   84.09    9.79
   0   7   3   81.67    8.10
   0  -7   3   80.97    8.65
   0  -7   3   76.89    8.73
   0   7  -3   86.25    9.27
   0   7   3   84.81    6.84
   0  -7   3   79.92    7.65
   0  -7  -3   67.70    5.76
   0   7   3   66.90    5.41
   0  -7  -3   70.24    7.84
   0   7  -3   81.44    7.94
   0   7   4  517.85   16.13
   0   7  -4  683.28   19.13
   0   7  -4  654.94   20.30
   0   7   4  624.98   18.82
   0   7   4  401.42   16.00
   0  -7   4  367.27   18.76
   0  -7  -4  396.24   23.08
   0  -7   4  388.20   21.04
   0   7  -4  402.03   22.24
   0   7   4  380.33   19.72
   0  -7   4  382.14   21.02
   0  -7  -4  474.39   16.27
   0   7  -4  421.84   13.10
   0   7  -4  558.52   16.40
   0  -7  -4  381.54   21.35
   0   7  -4  395.75   19.60
   0  -7  -5  746.58   30.85
   0  -7  -5  402.87   21.39
   0   7   5  419.26   17.57
   0   7  -5  409.10   17.75
   0  -7   5  846.84   28.66
   0   7   5  858.68   29.80
   0  -7  -5  618.54   19.18
   0   7  -5  655.40   16.50
   0   7  -5  502.33   17.19
   0   7   5  575.37   18.18
   0  -7  -6 1205.93   34.68
   0   7   6 1253.42   32.10
   0   7   6 1285.50   34.75
   0   7  -6 1424.51   35.19
   0   7   6 1530.58   37.40
   0  -7  -7  481.72   17.41
   0   7   7  508.92   15.65
   0   7   7  444.70   16.80
   0   7  -7  444.79   16.84
   0   7  -7  407.68   18.44
   0   7  -7  437.28   19.30
   0   7  -8  622.24   22.97
   0   7  -8  624.10   23.66
   0   7   8  491.38   18.78
   0  -7  -8  503.75   18.47
   0   7   8  513.21   17.18
   0   7  -8  578.59   20.19
   0  -7  -8  432.61   15.69
   0   7   9    1.41    2.58
   0   7   9    0.86    3.48
   0   7  -9    1.09    3.91
   0   7  -9    0.13    5.60
   0   7  -9    1.60    4.85
   0   7 -10  195.85   15.29
   0   7  10  204.60   12.13
   0   7 -10  200.79   13.79
   0  -7 -10  231.62   10.66
   0   7  10  207.95   11.62
   0   7  11   13.29    4.28
   0  -7 -11   11.43    4.38
   0  -7 -11    4.73    2.90
   0   7  11    6.49    3.54
   0  -7 -11    2.85    3.09
   0  -7 -12   48.27    5.11
   0  -7 -12   19.89    8.15
   0   7 -12   14.19    6.27
   0   7  12   38.72    5.14
   0  -7 -12   40.39    4.33
   0  -7 -12   37.39    5.25
   0   7  12   32.51    5.12
   0   7 -12   25.38    6.31
   0  -7 -13    6.76    3.46
   0   7  13    5.89    2.88
   0  -7  13    5.37    3.33
   0   7  13    7.73    3.38
   0   7 -13   10.64    4.99
   0   7  14   41.31    4.37
   0  -7 -14   37.69    4.70
   0  -7  14   37.75    4.56
   0   7  14   34.53    4.62
   0   7 -14   39.57    6.31
   0   7  15   40.67    3.81
   0   7 -15   42.34    5.78
   0   7  15   36.77    4.07
   0  -7 -15   41.91    4.36
   0   7 -16   62.29    5.74
   0   7 -16   61.59    8.09
   0  -8   0   17.73    5.10
   0   8   0   21.86    4.69
   0   8   0   15.40    4.02
   0   8   0   23.65    4.96
   0   8   1  759.67   24.05
   0   8  -1  759.74   24.18
   0   8   1  797.89   28.04
   0  -8   1  736.80   31.80
   0   8  -1  775.72   29.87
   0   8   1  710.23   18.31
   0  -8  -1  654.59   19.92
   0   8  -1  724.55   27.54
   0  -8  -1  723.96   26.02
   0   8  -2  546.78   15.11
   0   8   2  491.65   16.31
   0   8  -2  514.67   17.15
   0  -8   2  105.12   11.67
   0  -8   2   82.59    8.93
   0   8  -2   94.84   10.60
   0   8   2  161.76    7.03
   0  -8  -2  225.26    9.88
   0   8  -2  124.46   10.82
   0  -8  -2  611.14   21.84
   0  -8  -3  427.25   20.98
   0   8  -3  419.48   15.77
   0   8   3  419.71   16.86
   0  -8   3  390.35   22.32
   0   8   3  395.53   20.06
   0  -8  -3  412.08   15.14
   0   8   3  447.64   15.41
   0   8  -3  406.35   20.17
   0  -8  -4   23.54    4.56
   0   8   4   32.28    4.42
   0   8  -4   45.21    5.03
   0   8  -4   92.14    8.27
   0   8  -4   91.51    7.26
   0   8   4   77.39    7.15
   0  -8  -5   13.55    2.92
   0   8   5    0.82    3.52
   0   8  -5    4.04    4.49
   0   8  -5    1.84    3.68
   0  -8  -5    1.77    6.20
   0  -8  -5    4.17    3.38
   0   8  -5    1.52    2.93
   0   8   5    2.85    2.85
   0   8   6  268.86   13.18
   0   8  -6  314.56   14.83
   0   8   6  210.74   11.12
   0  -8  -6  204.90   11.29
   0   8  -6  249.96   11.74
   0  -8  -6  149.77    8.22
   0   8  -7  118.16   10.22
   0   8  -7  126.27   11.32
   0  -8  -7  115.37   13.06
   0  -8  -7  202.94   10.98
   0   8  -7  164.32    9.99
   0   8   7  179.51   10.43
   0   8  -8  229.60   14.65
   0   8  -8  210.51   13.46
   0   8   8  171.29   10.88
   0  -8  -8  184.31   10.75
   0   8  -8  211.72   12.04
   0  -8  -8  162.48    8.90
   0   8  -9   38.51    8.81
   0  -8  -9   79.15    7.60
   0   8   9   72.14    7.68
   0   8   9   93.78    7.11
   0   8  -9   60.40    7.96
   0  -8  -9  106.99    7.11
   0   8 -10   51.38    9.46
   0   8  10   24.88    4.51
   0   8  10   33.86    5.92
   0   8 -10   40.79    7.58
   0  -8 -10   19.13    3.95
   0  -8 -11  253.21   11.30
   0   8 -11  245.93   17.92
   0   8  11  247.32   11.95
   0   8 -11  251.51   15.74
   0   8  11  278.39   14.09
   0  -8 -12   32.40    4.21
   0   8 -12   80.27    9.45
   0   8 -12   63.76    8.12
   0  -8 -12   44.01    6.01
   0   8  12   46.82    6.11
   0   8  13  207.44   10.78
   0  -8  13  204.00   10.42
   0  -8 -13  220.71   10.86
   0   8 -13  219.87   12.88
   0  -8 -13  240.31   10.36
   0  -8 -13  208.31    8.55
   0  -8 -14   12.07    3.45
   0  -8  14   12.78    3.07
   0   8  14   12.59    3.19
   0   8 -14   16.18    4.60
   0  -8 -15    0.71    2.30
   0   8 -15   -1.39    3.21
   0   8  15    0.92    1.94
   0  -8 -16   46.56    3.44
   0   8 -16   52.02    5.02
   0  -8 -17   73.23    3.72
   0   9   0    0.71    3.85
   0   9   0   -0.17    1.57
   0   9   1  294.09   15.17
   0   9  -1  295.34   15.54
   0   9   2   73.84    4.90
   0  -9  -2  111.33    7.20
   0  -9  -2  323.56   17.36
   0   9   2  253.78   12.88
   0  -9  -3 1278.29   34.30
   0   9  -3 1351.40   38.64
   0   9  -3 1270.78   35.35
   0   9   3 1246.27   37.26
   0  -9  -4    1.11    3.63
   0   9   4    5.87    3.37
   0   9  -4   18.12    4.06
   0   9  -4   65.12    6.91
   0   9  -4   55.74    7.60
   0   9   5  896.57   29.59
   0   9  -5  961.15   30.01
   0   9  -5 1018.03   32.30
   0  -9  -5  962.05   36.51
   0   9  -5  944.96   24.79
   0  -9  -5  975.96   28.62
   0   9  -5  993.59   28.07
   0   9   5  955.97   28.08
   0  -9  -6    0.23    2.36
   0   9   6   84.47    8.09
   0   9  -6  102.18    9.08
   0  -9  -6  135.84   13.73
   0  -9  -6   16.19    4.62
   0   9  -6   46.22    5.85
   0   9   6   27.52    4.85
   0   9  -7  271.71   15.70
   0  -9  -7  357.22   15.59
   0   9   7  317.35   15.28
   0   9  -7  361.34   13.67
   0   9  -7  323.27   15.20
   0  -9  -7  388.04   13.46
   0   9  -8   41.47    7.28
   0   9  -8   36.78    8.32
   0   9   8    9.32    4.26
   0  -9  -8    4.04    4.07
   0   9  -8   17.46    4.86
   0  -9  -8    1.37    2.76
   0  -9  -9  251.25   11.64
   0   9  -9  347.55   19.52
   0   9  -9  396.14   21.11
   0   9  -9  328.71   16.74
   0  -9  -9  294.79   14.26
   0   9   9  295.44   14.94
   0  -9 -10   21.15    5.09
   0  -9 -10   29.37    4.62
   0   9  10   22.31    5.37
   0   9 -10   20.87    6.49
   0   9 -10   25.27    8.19
   0  -9 -11   24.21    3.92
   0   9 -11   19.74    6.31
   0   9  11   21.74    4.81
   0  -9 -12    1.78    2.58
   0   9  12    0.67    2.81
   0   9 -12    1.84    4.47
   0   9 -12   -3.54    6.02
   0   9 -13  395.87   17.19
   0  -9 -13  405.90   12.45
   0   9  13  376.95   14.56
   0  -9  13  374.32   14.07
   0  -9 -13  416.18   14.91
   0   9 -14   11.87    4.01
   0  -9 -14    5.47    2.88
   0  -9  14    6.63    2.45
   0   9 -15  136.61   10.76
   0   9 -15  195.90    9.89
   0  -9 -16    2.03    1.45
   0  -9 -16    0.40    1.38
   0  10   0  178.12    7.25
   0  10   0   12.08    5.32
   0  10   1 1385.21   33.65
   0  10   1 1631.01   43.18
   0  10   2  139.11   11.21
   0  10  -2  140.22   11.53
   0  10  -3  198.51   11.13
   0  10   3  235.60   13.68
   0  10  -3  244.18   14.45
   0  10   4  337.61   11.35
   0 -10  -4  316.19   14.11
   0  10  -4  300.67   14.04
   0  10  -4  272.15   16.01
   0  10   4  248.00   14.89
   0  10  -4  263.78   14.05
   0  10   5   11.11    2.48
   0 -10  -5    4.04    4.09
   0 -10  -5    3.58    8.03
   0  10  -5    3.23    3.69
   0  10   5    3.00    4.35
   0  10  -5    4.67    4.43
   0  10  -6   50.50    8.65
   0  10   6   46.15    6.99
   0  10  -6   42.16    6.73
   0 -10  -6   55.62   11.03
   0  10   6   51.64    4.50
   0 -10  -6   53.90    6.62
   0  10  -6   49.50    6.27
   0 -10  -7   53.31    6.78
   0  10   7   47.81    6.34
   0  10  -7   51.11    7.41
   0  10  -7   52.89    6.88
   0  10   8  196.73   12.35
   0  10  -8  184.07   12.47
   0 -10  -9  691.22   22.17
   0  10  -9  752.68   27.37
   0 -10  -9  697.04   23.59
   0  10   9  711.58   25.14
   0  10 -10   49.59    9.90
   0 -10 -10  121.11    8.75
   0  10  10   94.52    8.71
   0  10 -10   58.17    8.94
   0 -10 -10  183.79    8.68
   0 -10 -10  146.75    8.45
   0 -10 -11  439.88   15.01
   0  10 -11  403.86   19.50
   0 -10 -11  436.68   16.51
   0  10 -12   12.57    4.78
   0  10 -12    1.41    4.95
   0 -10 -13  150.78    6.98
   0 -10 -13  137.21    6.17
   0  10 -13  150.36   11.67
   0  10 -13  157.97    9.65
   0 -10  13  141.60    7.34
   0 -10 -14   10.34    2.76
   0  10 -14    3.14    2.88
   0 -10 -15    0.52    1.68
   0  10 -15    1.41    2.23
   0 -10 -15    3.49    1.51
   0  11   1  100.92    9.67
   0  11  -1  119.70   10.53
   0  11  -2   87.15    9.59
   0  11   2   77.32    9.00
   0  11   3  128.41    6.95
   0  11  -3  133.03    7.48
   0 -11  -3  151.39    9.32
   0  11  -3  264.18   15.60
   0  11   3  253.60   14.47
   0  11  -3  208.03   11.58
   0 -11  -4  826.64   24.91
   0  11  -4  794.57   25.47
   0  11   5  209.76   13.04
   0  11  -5  165.38   10.60
   0 -11  -6  670.93   22.18
   0  11  -6  480.16   20.31
   0  11   6  504.31   21.72
   0  11  -6  527.54   24.38
   0  11  -6  638.57   22.27
   0 -11  -7   17.38    4.91
   0 -11  -7   18.16    4.69
   0  11  -7   16.30    5.14
   0  11  -8  196.62   12.13
   0 -11  -8    0.09   11.08
   0 -11  -9    5.28    4.05
   0 -11  -9    1.20    3.03
   0 -11  -9   12.91    7.96
   0  11  -9   13.99    7.21
   0  11  -9    5.52    4.86
   0  11 -10   10.34    5.52
   0 -11 -10    9.92    4.15
   0 -11 -10    9.92    3.29
   0 -11 -11   -0.26    2.46
   0 -11 -11    0.47    2.94
   0  11 -11    1.01    4.98
   0  11 -11   -1.05    4.20
   0 -11 -11    0.68    2.12
   0 -11  12   20.06    3.51
   0 -11 -12   20.61    3.73
   0  11 -12   18.49    4.46
   0 -11 -12   27.86    3.24
   0  11 -13   18.60    3.68
   0  11 -14   40.20    4.09
   0 -11 -14   60.27    3.89
   0 -12   0  596.90   19.53
   0  12   0  633.89   17.80
   0  12   1   12.08    6.11
   0  12  -1    8.99    5.70
   0  12  -2  461.31   18.27
   0  12  -2  375.50   19.83
   0  12  -3   10.86    4.42
   0 -12  -3    2.69    3.44
   0 -12  -3    1.65    3.17
   0 -12  -4   11.00    4.43
   0 -12  -4   14.02    4.12
   0  12  -5    1.18    3.65
   0 -12  -5    0.77    3.31
   0  12  -5    2.04    6.00
   0  12  -6    5.53    4.05
   0 -12  -6    7.98    4.33
   0  12  -6    4.97    6.32
   0 -12  -7    2.56    3.43
   0 -12  -7    0.68    3.54
   0  12  -7    1.44    3.96
   0 -12  -7   14.81    7.71
   0  12  -7   13.52    6.97
   0  12  -8  375.95   17.59
   0 -12  -8  414.42   16.01
   0  12  -9   39.19    6.71
   0 -12  -9   18.32    4.26
   0 -12   9   35.98    6.09
   0 -12 -10  319.69   12.62
   0 -12 -10  346.31   12.06
   0  12 -11    5.32    3.58
   0  12 -11   -0.45    3.95
   0 -12 -11   20.16    3.02
   0 -12 -11   13.06    3.21
   0  12 -12   93.62    6.61
   0 -12 -12  110.67    6.02
   0 -12 -13   -0.90    1.75
   0  12 -13    1.33    2.05
   0 -13   0    1.39    2.71
   0  13   0   -0.53    4.76
   0  13   0    0.10    3.84
   0  13  -1  151.59   10.12
   0  13   1  117.17   10.95
   0 -13   2  213.43   12.08
   0  13  -2  235.03   12.40
   0  13  -2  219.07   14.65
   0  13   2  202.24   13.52
   0 -13  -2  222.75   11.24
   0  13  -3   25.37    4.97
   0  13   3    9.21    5.45
   0  13  -4  437.02   20.80
   0  13   4  404.06   18.50
   0 -13  -4  423.24   16.56
   0  13  -4  457.90   17.78
   0 -13  -4  382.10   14.77
   0  13  -5   11.54    6.60
   0  13   5    8.64    4.65
   0 -13   5    5.99    3.92
   0  13  -5   11.93    4.73
   0  13  -6  465.15   21.91
   0 -13  -6  499.34   17.54
   0 -13  -6  464.11   17.15
   0  13  -6  471.32   18.60
   0  13  -7    7.93    4.44
   0 -13  -7   18.02    4.30
   0 -13  -8  191.37    9.20
   0 -13   8  179.19   11.21
   0  13  -8  186.98   11.49
   0 -13  -8  194.39    9.70
   0  13  -9   33.70    5.78
   0 -13  -9   68.73    5.45
   0  13 -10   10.18    3.49
   0  13 -10   12.55    4.61
   0 -13 -10    6.36    2.62
   0 -13 -10    2.86    2.07
   0 -13 -11    2.08    1.89
   0  13 -11    3.92    2.60
   0  13 -12   44.68    3.65
   0 -13 -12   54.05    3.37
   0 -14   0  369.42   15.58
   0  14   0  328.51   13.99
   0 -14   1  307.64   14.99
   0  14   1  261.98   16.00
   0  14  -1  418.05   16.45
   0  14   1  414.50   16.57
   0  14  -2  275.58   15.38
   0  14  -2  270.11   12.53
   0  14  -3   40.33    5.40
   0 -14  -3   57.27    5.63
   0 -14   4    2.70    3.29
   0  14  -4    1.37    3.30
   0  14  -4    1.66    4.90
   0 -14  -4    0.48    2.98
   0  14  -5   18.02    4.27
   0  14  -5   12.90    5.68
   0  14  -6   45.24    5.61
   0 -14  -6   34.75    4.10
   0 -14  -6   37.81    4.49
   0  14  -7   30.27    6.22
   0 -14  -7   69.08    5.09
   0 -14  -7   54.65    4.81
   0  14  -7   40.70    5.43
   0 -14  -8    6.47    2.50
   0 -14  -8    5.11    2.28
   0  14  -8    8.82    3.73
   0  14  -9   34.66    4.45
   0 -14  -9   67.31    4.19
   0 -14 -10   80.01    4.20
   0 -14 -10   93.78    5.48
   0 -15   0    0.27    2.81
   0  15   0   -1.21    2.82
   0 -15  -1   46.05    5.50
   0 -15   1   45.79    5.82
   0  15  -1   53.56    5.42
   0  15   1   56.25    5.54
   0  15  -1   36.77    6.40
   0 -15   2   55.65    5.85
   0 -15  -2   65.31    6.60
   0  15  -2   52.88    5.21
   0  15   2   66.18    6.76
   0  15  -2   76.09    7.77
   0 -15  -3  140.63    9.78
   0 -15   3  153.25    8.52
   0  15  -3  163.75    8.72
   0 -15   4   11.55    3.12
   0 -15  -4   12.31    4.40
   0  15  -4   12.69    3.53
   0 -15  -4    4.27    2.55
   0 -15  -5  312.92   14.77
   0  15  -5  281.44   14.34
   0 -15   6    5.80    3.10
   0 -15  -6    8.20    3.81
   0 -15  -6    1.63    2.02
   0  15  -6    3.55    2.85
   0 -15  -7   84.95    6.19
   0 -15  -7   80.85    4.99
   0  15  -7   85.11    5.96
   0  15   7   79.77    5.68
   0  15  -8    8.18    3.14
   0  15   8    4.59    2.34
   0  15  -8    6.30    2.11
   0 -16   0    4.29    3.02
   0 -16  -1  118.47    7.26
   0 -16   1  121.12    6.78
   0  16  -1  125.35    6.53
   0 -16   2    2.57    2.21
   0 -16  -2    2.83    2.85
   0  16  -2    3.34    3.14
   0  16  -2    4.87    2.32
   0 -16  -3   60.56    4.92
   0 -16  -3   73.14    5.83
   0  16  -3   77.52    5.14
   0  16  -3   64.80    5.89
   0  16  -4    2.69    2.33
  -1   0  19   41.19    5.39
  -1   0  19   71.36    4.09
  -1   0  18    0.19    4.13
  -1   0  17   26.06    3.93
  -1   0  17   11.61    5.33
  -1   0  16   -0.54    2.72
  -1   0  15   61.58    6.21
   1   0 -14   -0.52    2.19
  -1   0  14    0.08    2.87
   1   0 -13  694.98   18.64
  -1   0  13  584.96   20.41
   1   0 -12    0.27    2.11
  -1   0  12    1.11    2.79
  -1   0  11 2397.21   54.75
   1   0 -11 2293.92   51.70
  -1   0  10    0.92    2.53
   1   0 -10    1.02    3.12
   1   0 -10   -0.37    2.77
  -1   0  10    0.14    2.06
  -1   0   9  612.14   18.88
   1   0  -9  670.57   20.35
  -1   0   9  634.43   28.13
   1   0  -9  713.56   28.75
  -1   0   9  679.01   25.91
  -1   0   9  695.24   25.36
  -1   0   8    0.05    2.37
   1   0  -8    0.46    2.48
   1   0  -8    0.98    2.50
   1   0  -8    0.73    2.51
  -1   0   8    1.26    2.16
   1   0  -8    0.85    1.98
  -1   0   8    0.42    1.84
   1   0  -7  806.01   20.60
   1   0  -7  957.25   31.21
   1   0  -7  906.99   21.08
  -1   0   7 1063.93   30.26
  -1   0   7 1120.65   29.78
   1   0  -7 1038.61   29.51
   1   0  -7 1084.08   32.72
   1   0  -6    0.30    2.14
  -1   0   6   -0.26    2.08
   1   0  -6    0.41    2.21
   1   0  -6    1.02    1.85
  -1   0   6   -0.45    1.90
   1   0  -5  340.18   14.34
   1   0  -5  308.50   13.26
  -1   0   5  323.26   12.48
  -1   0   5  330.82   13.62
   1   0  -5  336.17   14.37
  -1   0   4    0.66    1.91
  -1   0   4    0.38    1.49
   1   0  -4   -0.39    1.72
   1   0  -4   -0.34    1.64
  -1   0   3   33.19    2.96
  -1   0   3   28.13    3.63
   1   0  -3   34.19    2.94
   1   0  -2    0.58    0.90
  -1   0   2    0.34    1.59
   1   0  -2    0.05    1.63
  -1   0   1 3831.39   74.62
  -1   0   1 3959.12   76.63
   1   0  -1 3908.83   76.60
  -1   0   0    0.29    0.71
   1   0   0    0.16    0.65
  -1   0   0    0.45    0.39
  -1   0   0    0.95    0.66
   1   0   0    0.16    0.41
   1   0   1 7563.06  144.28
   1   0   1 7604.12  144.33
   1   0   1 7249.90  144.30
  -1   0  -1 7085.39  144.59
  -1   0  -1 7307.84  144.22
   1   0   2    0.49    1.49
   1   0   2    1.88    1.41
  -1   0  -2    0.15    1.33
  -1   0  -2   -0.04    1.29
   1   0   2   -0.14    1.36
   1   0   2    0.44    0.67
   1   0   3 1323.39   31.49
  -1   0  -3 1359.09   32.11
  -1   0  -3 1274.91   30.17
   1   0   3 1265.95   27.54
   1   0   3 1291.40   31.07
  -1   0  -3 1232.58   27.86
  -1   0  -4    0.07    2.05
  -1   0  -4   -0.15    1.80
   1   0   4   -0.20    2.25
   1   0   4    1.78    1.32
   1   0   4    0.94    1.92
  -1   0  -4    0.70    1.37
  -1   0  -5    3.34    1.94
  -1   0  -5    3.86    2.42
  -1   0  -5    2.93    2.58
   1   0   5    3.50    2.42
  -1   0  -5    3.38    1.72
   1   0   5    6.29    1.84
   1   0   5    6.28    2.71
  -1   0  -6    0.53    2.26
  -1   0  -6   -0.17    1.49
  -1   0  -6    0.59    2.55
   1   0   6   -0.30    2.35
   1   0   6    0.18    1.59
   1   0   6    0.47    2.04
  -1   0  -6    0.38    1.41
   1   0   7 1223.73   36.73
  -1   0  -7 1284.16   39.46
  -1   0  -7 1221.06   37.70
   1   0   7 1189.37   31.78
  -1   0  -7 1195.26   31.04
   1   0   7 1194.57   36.14
  -1   0  -8    0.41    2.75
  -1   0  -8   -0.16    2.84
  -1   0  -8   -0.29    2.40
   1   0   8    0.64    1.56
   1   0   8    1.53    2.23
  -1   0  -8    0.98    1.57
   1   0   9  827.67   22.86
  -1   0  -9  851.57   25.32
  -1   0  -9 1103.75   37.03
  -1   0  -9 1038.34   37.88
  -1   0  -9  948.03   22.57
   1   0   9 1101.81   35.18
  -1   0 -10    1.30    2.76
   1   0  10    0.66    2.27
  -1   0 -10    3.32    5.14
   1   0  10    1.02    2.20
  -1   0 -11 1174.96   29.64
   1   0  11 1238.54   30.86
  -1   0 -12    0.28    3.45
   1   0  12    0.53    2.29
  -1   0 -14    0.74    2.14
   1   0  17   48.49    7.46
   1   0  18    0.80    4.07
   1   0  19  103.88    8.05
   1   0  19  155.23    6.48
  -1   1  19   13.79    3.96
  -1  -1  19   13.76    3.99
  -1  -1  19   12.77    2.13
  -1   1  19   12.59    2.01
  -1  -1  18  130.95    9.82
  -1   1  18  133.19    9.61
  -1   1  18  109.34    6.05
   1   1 -17   72.92    8.04
  -1   1  17   75.17    8.68
  -1  -1  17   79.80    5.80
  -1   1  17   81.42    6.00
  -1   1  16  222.42   14.56
  -1   1  16  226.60   10.86
  -1  -1  16  225.83   10.55
  -1   1  15  183.73   10.29
  -1  -1  15  194.57   10.25
   1   1 -14    7.65    6.24
  -1   1  14    3.94    3.35
  -1  -1  14    5.26    3.46
  -1  -1  13  211.13   10.88
  -1   1  13  217.46   10.95
   1   1 -13  192.65   12.03
  -1   1  12    3.64    2.91
  -1  -1  12    1.87    2.80
   1   1 -12    5.21    2.12
   1   1 -12    5.48    3.53
  -1  -1  11   59.79    5.65
  -1   1  11   59.81    5.66
   1   1 -11   56.16    6.21
   1   1 -11   71.85    4.49
  -1   1  10  322.34   12.51
  -1  -1  10  310.39   12.17
  -1   1  10  337.10   16.52
   1  -1 -10  335.33   17.61
  -1  -1  10  335.00   18.40
   1   1 -10  349.66   13.90
   1   1 -10  348.67   19.47
   1   1 -10  301.78   10.12
  -1  -1   9  413.82   14.38
  -1   1   9  434.61   14.65
   1  -1  -9  418.45   14.03
  -1  -1   9  419.64   19.87
  -1  -1   9  411.38   18.95
  -1   1   9  439.43   18.37
  -1   1   9  445.74   20.86
   1  -1  -9  432.91   19.75
   1  -1  -9  456.46   16.14
   1   1  -9  477.41   15.91
  -1  -1   9  418.33   22.23
   1  -1  -9  444.33   22.96
   1   1  -9  468.31   24.22
   1   1  -9  446.16   21.14
   1  -1  -9  407.14   13.65
  -1   1   8  230.74    9.12
  -1  -1   8  209.86    8.71
   1  -1  -8  198.91    8.23
   1  -1  -8  260.64   10.64
   1  -1  -8  142.23    7.71
   1   1  -8  154.97   11.39
   1  -1  -8  154.01   12.46
  -1  -1   8  137.10   11.84
   1  -1  -8  149.86   10.68
  -1   1   8  136.40    9.30
  -1  -1   8  137.15    9.91
  -1  -1   8  138.29   10.42
   1  -1  -8  142.17   11.39
  -1   1   8  148.71   11.07
   1   1  -8  267.80   10.31
   1  -1  -7 1433.73   43.39
   1   1  -7 1494.16   41.03
  -1  -1   7 1389.92   42.87
  -1  -1   7 1437.30   39.99
  -1   1   7 1372.13   40.81
   1  -1  -7 1452.88   40.30
   1   1  -7 1496.42   43.26
   1  -1  -7 1476.55   42.07
  -1   1   7 1463.25   37.56
  -1  -1   7 1427.20   39.31
  -1  -1   6 4795.00  110.97
   1   1  -6 5210.52  109.25
   1  -1  -6 5060.16  109.17
  -1   1   6 5205.43  110.41
  -1  -1   6 4768.84  107.48
   1  -1  -6 4980.08  109.94
  -1  -1   6 5044.96  108.54
   1   1  -6 5156.28  111.51
  -1   1   6 5059.99  105.28
   1   1  -5 2318.02   54.29
  -1  -1   5 2483.63   57.82
   1  -1  -5 2254.28   55.37
   1   1  -5 2357.55   54.37
  -1  -1   5 2373.45   54.90
   1  -1  -5 2339.58   55.20
  -1   1   5 2344.45   56.33
  -1   1   5 2221.36   51.29
  -1  -1   5 2331.86   54.41
   1   1  -5 2392.64   56.62
   1  -1  -4 6653.20  140.04
   1   1  -4 6830.85  137.29
  -1  -1   4 7025.90  139.99
   1  -1  -4 6963.96  138.24
  -1   1   4 7012.99  140.53
  -1  -1   4 6651.46  137.81
   1   1  -4 6425.56  137.43
  -1   1   4 6651.25  134.46
   1   1  -4 6860.97  139.46
  -1  -1   3  463.83   14.83
  -1   1   3  508.79   12.06
   1   1  -3  478.81   14.21
  -1   1   3  475.67   15.98
   1   1  -3  450.94   14.73
   1  -1  -3  430.40   15.15
  -1  -1   3  468.07   14.25
   1   1  -2  183.71    7.06
  -1  -1   2  179.29    7.22
   1   1  -2  190.19    6.97
  -1   1   2  181.64    4.67
  -1  -1   2  177.92    7.00
   1  -1  -2  178.43    7.92
  -1   1   2  189.84    8.19
  -1  -1   2  184.09    7.04
  -1  -1   1  550.29   13.64
  -1  -1   1  555.12   12.93
   1   1  -1  541.86   13.62
   1   1  -1  549.93   13.58
   1   1  -1  508.17   12.85
   1  -1  -1  518.09   14.33
  -1   1   1  541.93   14.45
   1   1   0    2.62    1.08
  -1  -1   0    2.66    0.98
   1  -1   0    1.78    1.10
   1   1   0    1.47    0.82
  -1  -1   0    0.79    0.85
   1   1   0    0.90    0.95
   1  -1   0    1.85    1.00
   1  -1   0    0.96    0.67
  -1   1  -1  786.76   20.92
   1  -1   1  950.69   19.43
   1  -1   1  994.72   21.73
   1   1   1  975.79   22.05
  -1  -1  -1 1005.56   22.15
   1  -1   1  982.88   20.20
   1  -1   1  897.04   20.97
   1  -1   1  886.30   20.49
   1  -1   1  879.78   19.12
   1   1   1  899.76   20.85
  -1  -1  -2    6.81    2.25
   1   1   2    5.72    1.99
  -1  -1  -2    7.28    1.63
   1  -1   2    7.77    1.99
   1  -1   2    7.88    1.57
  -1   1  -2    5.85    1.95
   1   1   2    6.65    1.56
   1  -1   2    6.82    2.12
   1   1   3  775.80   21.63
   1  -1   3  718.85   18.90
  -1  -1  -3  654.74   20.80
  -1   1  -3  713.77   21.10
  -1  -1  -3  706.98   19.93
  -1   1  -3  698.64   18.80
   1  -1   3  741.56   18.08
  -1   1  -3  770.94   18.98
   1  -1   3  735.94   20.99
  -1  -1  -3  748.43   18.67
   1   1   3  735.04   18.85
   1  -1   3  715.75   16.26
  -1   1  -4  681.15   19.50
  -1   1  -4  671.70   21.79
  -1  -1  -4  640.31   20.75
   1  -1   4  671.37   19.55
   1   1   4  710.40   22.09
   1   1   4  627.32   19.99
   1   1   4  679.04   18.75
  -1  -1  -4  687.98   18.67
   1  -1   4  690.03   21.22
   1  -1   4  684.27   16.50
   1  -1   4  694.40   21.32
  -1  -1  -5  755.03   21.78
   1  -1   5  689.43   21.58
   1   1   5  711.21   23.92
  -1   1  -5  686.19   21.68
  -1  -1  -5  701.15   23.49
  -1   1  -5  721.12   24.53
  -1  -1  -5  685.54   20.34
   1  -1   5  712.61   18.37
   1   1   5  664.47   20.45
   1   1   5  721.57   22.61
   1  -1   5  741.21   23.80
  -1  -1  -6 1327.17   33.96
  -1  -1  -6 1352.71   39.20
  -1  -1  -6 1354.15   38.44
  -1   1  -6 1312.11   35.86
   1  -1   6 1325.89   35.21
   1   1   6 1364.39   38.37
  -1   1  -6 1297.48   39.29
  -1   1  -6 1199.42   30.26
   1   1   6 1266.68   36.11
   1   1   6 1268.35   33.51
  -1  -1  -6 1306.11   33.85
   1   1   6 1161.90   34.63
   1  -1   6 1309.75   37.47
   1  -1   6 1236.53   30.57
  -1  -1  -7  793.93   29.10
  -1   1  -7  766.67   26.42
  -1  -1  -7  803.23   23.75
   1   1   7  774.33   27.98
  -1   1  -7  839.39   30.07
  -1   1  -7  691.03   19.41
  -1  -1  -7  771.27   28.30
   1  -1   7  735.17   21.28
  -1  -1  -7  730.84   23.33
   1   1   7  757.37   25.73
   1   1   7  752.93   24.06
   1  -1   7  752.86   26.89
   1  -1   7  724.82   27.35
  -1  -1  -8   35.91    4.98
  -1   1  -8  107.85    9.39
  -1   1  -8  102.18   10.64
  -1   1  -8   96.80    4.86
  -1  -1  -8  105.56   10.18
  -1  -1  -8  108.46    7.47
  -1  -1  -8   99.05    9.95
  -1   1  -8   35.82    4.58
   1  -1   8  115.04    9.77
   1   1   8  110.30    8.12
  -1  -1  -8  118.62    8.03
   1   1   8  131.52    9.93
   1  -1   8  104.14    6.66
   1  -1   9   86.27    9.39
  -1  -1  -9   89.92    7.53
   1   1   9   93.39    9.16
   1   1   9  146.23    7.01
   1  -1   9  141.14    6.71
  -1  -1  -9  184.04    9.51
  -1   1  -9  173.00    8.80
  -1   1  -9  110.36   10.22
  -1  -1  -9   96.72   10.64
  -1  -1  -9  113.68   11.43
  -1  -1  -9   96.78    5.60
  -1   1  -9  110.93   11.71
   1   1  10   44.18    4.36
   1  -1  10   43.89    4.25
  -1   1 -10   39.08    5.26
  -1  -1 -10   71.51    4.88
  -1   1 -10   84.39    9.36
   1   1  10   90.42    9.28
  -1   1 -11    3.34    3.03
   1   1  11    1.64    2.44
   1  -1  11    2.34    2.25
  -1   1 -11    7.43    5.79
   1  -1  12   69.26    5.49
   1   1  12   69.47    5.73
  -1   1 -12   53.23    6.43
  -1   1 -13  679.65   24.37
  -1   1 -13  719.53   19.18
  -1  -1 -13  705.44   26.44
  -1  -1 -15  418.51   13.95
  -1   1 -15  454.10   21.40
  -1  -1 -16   93.53    5.49
   1   1  16   43.96    8.30
  -1  -1 -17   -0.32    0.88
   1  -1  17  133.06   10.51
   1   1  18   39.73    4.00
   1  -1  18   37.82    6.26
   1   1  19    1.43    1.53
   1  -1  19    4.55    3.43
  -1   2  19   14.42    1.78
  -1   2  19   13.16    3.54
  -1  -2  19   10.53    3.78
  -1   2  18   69.55    4.58
  -1   2  18   49.61    6.29
  -1   2  17    2.89    2.23
   1   2 -17    3.69    5.12
  -1   2  17    3.00    4.69
  -1  -2  17    0.59    2.24
   1  -2 -17    2.05    1.86
  -1   2  16   31.90    4.47
  -1  -2  16   31.13    4.34
  -1   2  15    6.05    5.49
  -1  -2  15    7.31    3.47
  -1   2  15    7.08    3.60
   1  -2 -15   14.26    3.24
  -1  -2  14   64.27    6.24
  -1   2  14   68.99    6.56
   1  -2 -14   62.74    5.33
   1   2 -14   64.29    7.40
  -1   2  13  169.01    9.76
  -1  -2  13  170.09    9.66
   1   2 -13  194.70   11.29
  -1   2  12  121.07    8.05
   1  -2 -12  122.31    6.86
  -1  -2  12  116.13    7.94
   1   2 -12  113.71    8.75
   1  -2 -11  210.52    9.22
   1   2 -11  226.01   11.71
  -1  -2  11  211.17   10.39
  -1   2  11  225.74   10.98
   1  -2 -10 1062.99   31.22
   1  -2 -10 1017.52   26.39
   1   2 -10 1083.28   29.63
  -1  -2  10  979.02   27.69
  -1   2  10 1057.95   28.43
   1  -2  -9   75.17    9.58
  -1  -2   9   67.68    9.06
   1   2  -9   73.67    7.74
   1  -2  -9   26.65    5.64
  -1  -2   9   81.17    8.70
  -1   2   9   76.93    8.70
  -1   2   9   81.82    6.76
   1  -2  -9   84.04    8.86
   1  -2  -9   42.57    4.76
   1   2  -9   35.26    4.88
  -1   2   9   42.26    4.79
   1  -2  -8 2244.26   64.77
  -1  -2   8 2078.32   64.09
   1   2  -8 2160.24   58.54
   1  -2  -8 2818.43   57.95
   1   2  -8 2744.99   57.11
   1   2  -8 2783.29   56.47
   1  -2  -8 2275.81   51.73
   1   2  -8 2511.68   54.59
  -1   2   8 2210.11   61.89
  -1  -2   8 2108.10   60.58
  -1   2   8 2181.07   54.85
  -1  -2   8 2007.03   57.33
   1  -2  -8 2228.59   61.32
   1  -2  -8 2162.42   61.04
  -1   2   8 2492.05   53.56
  -1  -2   7  152.18    9.97
   1  -2  -7  151.76   10.78
  -1  -2   7  145.19   10.48
   1  -2  -7  154.71   11.18
  -1   2   7  144.77    8.09
  -1   2   7  171.08   11.91
   1   2  -7  185.17   10.54
  -1  -2   7  161.53   12.53
  -1  -2   6  114.31    8.15
  -1   2   6  116.35    6.44
   1   2  -6  116.79    8.89
   1  -2  -6  121.39    9.41
  -1  -2   6  116.76    8.75
   1  -2  -6  114.07    8.42
  -1   2   6  113.62    9.27
   1  -2  -6  103.57    9.24
  -1  -2   6  121.17   10.02
   1   2  -6  135.09    8.22
  -1  -2   5  484.74   16.93
   1  -2  -5  499.09   17.54
   1   2  -5  461.34   17.65
  -1   2   5  521.36   20.10
  -1   2   5  433.67   13.67
   1   2  -5  512.20   16.58
   1  -2  -5  523.77   20.41
  -1  -2   5  540.55   19.97
  -1  -2   4 1623.40   38.30
   1   2  -4 1583.02   39.73
  -1   2   4 1525.54   41.18
  -1   2   4 1578.01   34.27
   1  -2  -4 1636.10   38.65
   1   2  -4 1628.36   36.68
   1  -2  -4 1647.28   41.90
  -1  -2   4 1609.91   40.34
  -1  -2   3 4442.99   94.69
  -1   2   3 4515.15   96.63
  -1   2   3 4507.51   88.58
   1  -2  -3 4578.79   95.99
   1   2  -3 4561.55   94.81
  -1  -2   3 4444.42   94.72
  -1  -2   3 4524.84   88.47
   1  -2  -3 4926.60   97.17
   1   2  -3 4486.71   94.51
  -1   2   2 2065.53   52.20
   1  -2  -2 2534.10   52.41
   1   2  -2 2143.82   51.00
   1   2  -2 2067.95   50.07
  -1  -2   2 2597.96   51.33
   1  -2  -2 2552.19   52.27
  -1  -2   2 2443.76   50.77
   1   2  -2 2245.23   47.27
   1   2  -2 2369.72   50.61
  -1   2   1  992.72   20.68
  -1  -2   1  986.24   23.44
   1  -2  -1  996.78   24.64
  -1   2   1  958.83   24.31
   1   2  -1 1013.54   23.49
   1   2  -1  979.27   23.81
   1   2  -1  947.61   23.79
  -1  -2   1  998.82   21.66
   1   2  -1  957.67   21.74
   1  -2   0  308.83    9.94
   1  -2   0  320.32   10.33
  -1  -2   0  347.97   10.34
   1  -2   0  341.86    9.14
  -1   2   0  317.95    8.35
   1  -2   0  359.71    8.57
   1   2   0  322.87   10.07
   1   2   0  338.23   10.40
  -1   2   0  309.90    9.36
  -1  -2   0  297.61    9.47
   1  -2   1  357.95   11.49
   1  -2   1  318.89   10.96
   1   2   1  331.26   11.23
   1  -2   1  371.70   10.72
   1   2   1  330.11   11.08
   1   2   1  421.82    9.18
  -1  -2  -1  379.31   12.23
  -1  -2  -1  393.27   12.25
   1  -2   1  434.09   11.78
  -1   2  -1  377.13    9.86
   1  -2   1  395.66    9.52
   1  -2   1  405.98   11.79
   1  -2   2  256.07   10.17
   1  -2   2  214.85    8.95
   1   2   2  215.93    7.39
  -1  -2  -2  248.35    7.70
   1  -2   2  235.02    8.11
  -1   2  -2  242.72    6.68
   1  -2   2  236.68    7.57
  -1  -2  -2  232.45   10.05
   1  -2   2  235.90    7.95
   1  -2   2  254.04    9.71
   1  -2   2  259.94    6.92
   1   2   2  232.19   10.10
   1  -2   3   11.67    2.70
  -1  -2  -3   12.40    2.68
   1  -2   3   14.76    3.19
   1   2   3   12.83    2.35
  -1  -2  -3   18.38    3.63
   1   2   3   15.82    2.86
  -1  -2  -3   19.86    2.77
   1  -2   3   20.32    2.18
   1  -2   3   15.74    2.68
   1   2   3   16.60    3.57
  -1   2  -3   18.68    1.97
   1   2   4 1319.57   33.98
   1  -2   4 1337.23   35.29
   1   2   4 1352.51   33.08
   1  -2   4 1340.96   29.44
   1  -2   4 1276.00   35.49
  -1  -2  -4 1405.07   33.95
   1  -2   4 1230.03   30.21
   1  -2   4 1415.58   35.23
   1   2   4 1381.63   37.22
  -1   2  -4 1341.91   31.12
   1  -2   4 1309.23   31.31
  -1  -2  -4 1420.36   37.32
  -1  -2  -4 1356.18   33.76
   1   2   5  457.47   16.77
   1  -2   5  459.56   18.31
  -1  -2  -5  472.78   16.73
   1  -2   5  440.88   13.47
   1  -2   5  463.23   18.52
   1  -2   5  467.05   15.32
   1   2   5  499.83   19.86
  -1  -2  -5  489.09   20.11
  -1   2  -5  468.78   15.39
  -1  -2  -5  490.89   17.87
   1  -2   5  487.54   19.36
   1  -2   5  490.02   13.59
   1  -2   6  208.93   12.34
  -1  -2  -6  198.45   10.64
   1  -2   6  175.24    7.65
   1   2   6  174.70   10.28
  -1  -2  -6  169.14   11.06
   1   2   6  194.42   12.57
   1  -2   6  163.51   11.51
  -1   2  -6  172.70    9.41
   1  -2   7  590.56   23.66
   1   2   7  570.62   20.99
  -1  -2  -7  558.00   20.87
   1   2   7  593.82   21.12
   1  -2   7  524.83   16.21
  -1   2  -7  550.37   19.99
   1  -2   7  496.61   22.31
  -1  -2  -7  541.28   22.38
   1   2   7  548.37   23.75
  -1   2  -7  542.50   24.19
  -1  -2  -7  608.99   21.12
   1  -2   8 1336.33   40.82
  -1  -2  -8 1368.17   37.37
   1   2   8 1351.32   37.77
   1   2   8 1326.65   37.47
  -1   2  -8 1291.17   36.80
  -1   2  -8 1262.16   42.78
  -1  -2  -8 1295.62   42.75
  -1  -2  -8 1116.60   27.78
   1  -2   8 1143.39   39.68
  -1  -2  -8 1304.25   36.00
  -1  -2  -8 1233.12   39.72
   1  -2   9  189.39   14.26
  -1  -2  -9  194.47   12.37
   1   2   9  194.26   12.89
   1  -2   9  188.07   14.68
  -1   2  -9  207.79   16.36
  -1  -2  -9  184.30    8.27
  -1  -2  -9  201.07   15.89
  -1   2  -9  201.88   13.10
  -1  -2  -9  184.09   11.61
  -1  -2  -9  202.96   15.08
   1   2   9  256.91   10.04
   1  -2   9  226.11    9.10
  -1  -2  -9  227.99    9.09
   1   2  10 1511.23   36.86
  -1  -2 -10 1513.56   35.88
  -1  -2 -10 1603.17   36.36
  -1   2 -10 1532.92   39.33
  -1  -2 -11  171.48    8.11
   1  -2  11  169.50    8.35
   1   2  11  175.38    8.87
  -1  -2 -11  150.35    7.89
   1  -2  12   91.23    6.18
  -1  -2 -12   96.31    6.01
   1   2  12   83.60    6.39
  -1   2 -12   94.50    8.17
   1   2  13   52.69    5.37
  -1   2 -13   55.52    6.91
  -1  -2 -13   72.86    5.81
  -1   2 -14    3.12    4.11
  -1  -2 -15   19.11    3.58
   1   2  16    3.91    2.81
  -1   2 -16    9.15    6.20
   1   2  17    1.30    2.34
   1   2  18   98.50    5.70
   1  -2  18   58.81    7.00
   1   2  19   51.66    3.51
   1   2  19   63.37    6.18
   1  -2  19   59.50    5.82
   1  -3 -18   75.98    3.88
  -1   3  18   82.62    4.61
  -1   3  18   77.59    7.11
  -1   3  17   17.38    3.00
   1  -3 -17   17.67    2.80
  -1  -3  17   18.82    3.26
  -1   3  16  500.91   21.89
  -1  -3  16  485.68   16.74
  -1   3  15   12.03    3.20
   1   3 -15   15.24    4.84
  -1  -3  15   10.17    3.56
  -1   3  15    9.72    3.62
  -1   3  15   15.49    6.56
  -1   3  14  151.57   12.63
   1   3 -14  158.73   10.91
  -1   3  14  157.96    9.82
  -1  -3  14  166.97    9.73
   1  -3 -13    1.76    2.55
   1  -3 -13    1.37    2.62
   1   3 -13    0.91    3.39
  -1  -3  13    2.60    3.42
  -1   3  13    0.41    3.10
  -1   3  13    0.55    5.10
  -1  -3  12   21.47    4.28
  -1   3  12   16.52    4.27
   1  -3 -12   24.13    3.99
   1   3 -12   16.90    4.70
   1   3 -11    3.65    3.69
  -1   3  11    2.86    3.26
  -1  -3  11    2.81    3.19
   1  -3 -11    3.08    2.86
   1  -3 -10   49.36    7.42
   1  -3 -10   58.11    5.29
   1   3 -10   57.22    6.33
  -1   3  10   61.31    5.86
  -1   3   9  548.08   18.01
   1   3  -9  698.84   21.63
   1   3  -9  697.88   22.02
   1  -3  -9  389.40   21.93
  -1   3   9  392.69   22.36
  -1  -3   9  355.52   21.13
   1   3  -9  591.69   19.46
   1   3  -9  400.28   18.44
  -1   3   8  769.07   23.86
   1   3  -8  693.23   24.46
  -1  -3   8  887.49   36.23
  -1  -3   8  950.04   32.81
   1  -3  -8  972.00   33.88
  -1   3   8  928.35   33.39
  -1   3   8  938.61   24.19
  -1  -3   8  878.30   29.14
   1  -3  -8  950.80   31.31
  -1  -3   8  683.40   23.73
   1   3  -8  668.68   23.65
   1   3  -8  937.42   35.14
  -1  -3   8  879.98   35.26
   1   3  -8  963.01   27.36
   1  -3  -7  178.37   13.91
   1   3  -7  186.04   13.83
   1   3  -7  189.58   10.07
  -1  -3   7  181.71   14.05
   1   3  -7  406.89   14.59
   1   3  -7  427.29   14.40
   1  -3  -7  490.67   16.50
   1   3  -7  330.73   11.78
  -1   3   7  249.08   10.46
   1  -3  -7  163.45   11.24
   1  -3  -7  189.22   13.45
  -1   3   7  176.40   13.15
  -1   3   7  161.01    8.15
  -1  -3   7  164.99   12.26
  -1  -3   7  175.97   13.91
  -1  -3   7  168.26   11.07
   1   3  -7  153.27   11.91
  -1  -3   6 2382.86   61.76
  -1   3   6 2181.02   50.20
   1  -3  -6 2338.46   61.26
  -1   3   6 2465.78   62.88
   1   3  -6 2380.51   60.39
   1  -3  -6 2349.62   57.46
  -1  -3   6 2352.91   56.74
  -1  -3   6 2482.36   62.53
   1   3  -6 2463.03   53.84
   1  -3  -6 2478.70   63.62
  -1   3   5  332.86   10.23
  -1   3   5  362.13   17.16
  -1  -3   5  335.15   14.11
   1   3  -5  370.16   16.32
   1   3  -5  345.07   15.99
   1  -3  -5  347.26   14.17
   1  -3  -5  383.34   18.20
   1   3  -5  403.53   12.48
  -1  -3   5  386.26   16.65
   1  -3  -4 3067.15   66.82
   1   3  -4 3212.25   70.67
  -1   3   4 3057.59   71.87
   1  -3  -4 2941.73   70.53
  -1   3   4 3096.42   61.33
   1   3  -4 3273.32   70.55
  -1  -3   4 3291.34   70.70
  -1  -3   4 3129.56   69.91
   1  -3  -4 3259.62   73.17
   1   3  -4 3116.77   63.37
   1   3  -4 2928.90   62.43
  -1  -3   4 2949.06   60.65
   1   3  -3 1687.53   40.11
   1  -3  -3 1706.70   42.06
   1   3  -3 1638.22   40.67
  -1   3   3 1619.45   41.77
  -1  -3   3 1633.70   40.46
  -1   3   3 1587.63   32.80
   1   3  -3 1637.91   34.11
   1  -3  -3 1698.14   42.43
  -1  -3   2   23.62    3.17
   1   3  -2   17.45    2.87
  -1   3   2   26.49    1.75
  -1   3   2   18.90    3.43
   1   3  -2   22.27    3.29
   1  -3  -2   21.65    3.57
   1   3  -2   18.31    2.75
   1   3  -2   15.66    1.69
   1  -3  -2   16.01    3.25
  -1   3   1   21.55    2.48
  -1   3   1   20.68    2.15
   1   3  -1   20.09    2.12
   1  -3  -1   21.84    3.44
   1   3  -1   20.30    2.95
  -1  -3   1   22.50    2.97
  -1  -3   1   26.60    2.23
   1  -3  -1   25.88    3.33
   1   3  -1   18.64    2.89
   1   3  -1   24.00    2.42
   1  -3   0    3.42    2.10
   1   3   0    3.36    1.85
  -1   3   0    7.06    1.86
   1  -3   0    2.19    1.64
  -1  -3   0    3.01    1.92
   1  -3   0    2.43    1.22
   1   3   0    1.92    1.82
   1  -3   0    4.66    1.40
  -1   3   0    2.51    1.35
  -1  -3   0    5.63    1.75
   1  -3   0    5.85    1.56
   1  -3   0    2.32    1.59
   1   3   0    3.08    1.81
   1  -3   1 2936.59   64.37
  -1   3  -1 3121.75   65.67
  -1  -3  -1 3270.61   67.47
   1  -3   1 2969.55   62.55
   1   3   1 3074.09   65.78
   1  -3   1 2944.00   65.13
   1  -3   1 3121.58   65.28
   1   3   1 2889.94   65.07
  -1  -3  -1 2985.73   65.72
   1   3   1 3153.22   66.23
  -1   3  -1 3043.62   62.75
   1  -3   1 3183.05   64.36
   1  -3   2 2690.67   57.81
   1  -3   2 2592.43   56.90
   1   3   2 2570.75   56.90
   1   3   2 2680.65   57.28
   1  -3   2 2667.62   55.51
   1  -3   2 2735.32   55.89
  -1   3  -2 2652.59   54.59
   1  -3   2 2640.73   56.93
  -1  -3  -2 2705.73   58.54
   1   3   3   25.63    3.58
   1  -3   3   22.46    3.45
   1  -3   3   24.85    3.99
   1  -3   3   21.31    3.23
   1  -3   3   14.89    2.43
  -1  -3  -3   14.09    2.13
   1  -3   3   17.38    1.24
  -1  -3  -3   15.97    3.58
   1  -3   3   16.57    2.67
  -1   3  -3   12.41    2.90
   1  -3   4 1695.69   43.37
   1  -3   4 1674.74   41.76
   1  -3   4 1707.87   42.09
  -1  -3  -4 1734.58   42.10
   1  -3   4 1624.76   39.79
   1   3   4 1624.23   41.83
  -1  -3  -4 1523.02   37.74
  -1  -3  -4 1591.14   43.68
  -1   3  -4 1572.62   42.02
  -1   3  -4 1547.27   33.61
   1   3   5   90.46    7.69
   1  -3   5   76.28    7.70
  -1  -3  -5   98.48    7.74
   1  -3   5   83.30    7.95
   1  -3   5   83.53    4.95
   1  -3   5   86.88    7.64
  -1   3  -5  106.74    8.77
  -1  -3  -5  107.04    7.28
  -1   3  -5   99.69    5.03
  -1  -3  -5   95.82    9.17
   1  -3   5   92.08    5.08
   1   3   5  103.36    9.03
   1  -3   5   96.59    7.75
  -1  -3  -6 1449.69   39.54
   1  -3   6 1483.49   44.89
   1  -3   6 1489.23   42.14
   1   3   6 1389.54   39.68
   1  -3   6 1500.85   41.66
   1  -3   6 1319.53   32.90
  -1  -3  -6 1297.26   37.69
  -1   3  -6 1296.77   32.95
   1   3   6 1433.63   43.04
   1  -3   6 1388.59   41.93
  -1  -3  -6 1371.59   43.41
  -1   3  -6 1297.20   41.32
   1  -3   7  108.73   10.11
   1   3   7  117.18    9.88
  -1  -3  -7  111.84    9.42
   1  -3   7   97.22    6.31
   1  -3   7  113.01   11.43
   1   3   7  128.81   11.52
  -1   3  -7  125.91    7.87
  -1  -3  -7  133.49   12.11
  -1  -3  -7  132.62   10.30
  -1   3  -7  141.58   12.08
   1   3   8  401.41   12.91
  -1   3  -8  529.08   16.47
  -1  -3  -8  365.68   12.27
  -1   3  -8  415.25   15.37
  -1   3  -8  277.90   13.64
  -1  -3  -8  276.19   15.80
  -1  -3  -8  285.14   16.73
   1  -3   8  224.86   17.23
  -1   3  -8  307.70   19.65
   1   3   8  271.01   16.33
   1   3   8  259.36   14.53
  -1  -3  -8  253.81   15.71
  -1  -3  -9   69.10    5.36
   1   3   9   81.72    5.90
  -1  -3  -9   52.94    7.18
   1   3   9   49.44    6.31
  -1   3  -9   91.23    7.41
  -1  -3  -9   56.02    6.95
  -1  -3  -9   52.46    7.61
   1  -3   9   44.51    7.84
  -1  -3 -10    3.83    5.50
  -1   3 -10    7.39    3.68
  -1   3 -10    0.92    3.50
   1  -3  10    9.60    2.94
   1   3  10    9.06    3.08
  -1  -3 -10   17.04    3.53
   1  -3  11  220.49   10.02
   1   3  11  242.23   11.01
  -1  -3 -11  231.85   10.22
  -1  -3 -11  219.36    9.93
  -1   3 -12  158.08   10.70
   1   3  12  165.04    9.33
  -1  -3 -12  193.52    9.10
   1  -3  12  178.52    8.94
   1   3  13    8.33    3.44
  -1   3 -13    4.74    4.27
  -1  -3 -13    3.31    2.80
  -1  -3 -13    4.00    2.65
  -1   3 -14  103.86    9.01
  -1   3 -15    9.45    4.91
   1   3  15   20.33    3.84
   1   3  16  385.35   14.27
  -1   3 -16  342.63   19.07
  -1  -3 -17    2.86    2.16
   1   3  17    7.81    2.54
  -1  -3 -18  108.82    4.75
   1   3  18  115.45    5.99
   1  -3  18   99.52    8.37
   1   3  18  104.12    8.69
   1   3  19   -0.50    1.24
   1  -3  19    2.61    3.08
   1  -4 -18   52.53    3.20
  -1   4  18    0.15    0.47
  -1   4  17   25.03    3.26
  -1  -4  17   23.77    3.17
  -1   4  17   18.64    5.49
  -1   4  16   20.79    3.33
  -1  -4  16   13.70    3.30
   1   4 -15  102.09    8.56
  -1   4  15   79.24    6.13
  -1   4  15  104.57   10.57
  -1  -4  15   83.28    6.69
   1  -4 -14   60.87    5.60
  -1   4  14   69.05    6.06
  -1   4  14   87.45   10.17
   1   4 -14   83.08    8.11
  -1  -4  14   71.80    6.69
  -1   4  14   72.28    7.13
   1  -4 -14   66.44    5.56
   1  -4 -13  190.26    9.60
  -1   4  13  202.64   10.18
   1   4 -13  195.51   12.20
   1  -4 -13  185.19    9.48
  -1   4  13  183.89   11.04
  -1  -4  13  189.81   10.54
  -1   4  13  187.64   14.23
   1  -4 -12  667.06   21.50
  -1   4  12  900.71   31.60
   1   4 -12  825.72   26.55
  -1  -4  12  736.94   23.75
  -1   4  12  784.60   24.97
   1  -4 -12  758.80   22.75
  -1   4  11  106.92   11.20
   1  -4 -11   83.36   10.28
   1  -4 -11  190.69    9.65
   1   4 -11  135.40    9.83
  -1   4  11  156.22    9.77
   1  -4 -10 1642.28   43.79
  -1   4  10 1519.22   44.81
   1   4 -10 1476.68   40.76
   1  -4 -10 1294.28   35.15
   1   4 -10 1416.44   39.10
  -1   4  10 1396.78   37.73
  -1   4   9  240.54   16.05
   1   4  -9  256.23   14.40
   1  -4  -9  387.85   13.85
  -1  -4   9  289.84   14.20
   1   4  -9  303.25   14.74
  -1   4   9  387.99   15.12
   1   4  -8 1313.67   45.79
  -1  -4   8 1353.87   48.11
   1  -4  -8 1252.44   46.13
  -1  -4   8 1249.30   43.26
  -1   4   8 1316.31   45.30
   1  -4  -8 1364.43   45.97
  -1  -4   8 1300.25   48.05
   1  -4  -8 1434.57   38.21
  -1   4   8 1338.25   39.68
   1   4  -8 1410.86   37.82
   1  -4  -8 1255.95   32.54
  -1  -4   8 1324.34   35.71
   1   4  -8 1310.72   34.84
  -1   4   8 1197.56   34.05
  -1  -4   7  692.47   29.14
   1   4  -7  599.88   17.63
   1   4  -7  593.48   17.41
   1   4  -7  672.74   28.68
   1  -4  -7  630.12   28.88
   1  -4  -7  794.70   24.11
  -1   4   7  794.13   24.48
   1   4  -7  775.84   23.50
   1  -4  -7  788.53   24.16
  -1  -4   7  673.34   29.10
   1  -4  -7  670.29   28.23
   1  -4  -7  646.66   23.79
  -1   4   7  679.93   29.08
  -1  -4   7  655.34   23.96
   1   4  -7  638.70   27.07
  -1   4   7  585.54   16.15
   1  -4  -7  643.53   18.89
   1   4  -7  710.26   20.02
  -1   4   7  624.51   19.90
  -1   4   6  221.81    9.41
   1  -4  -6  298.62   12.92
   1   4  -6  293.09   12.10
   1  -4  -6  216.43    8.85
  -1   4   6  180.92    6.43
  -1  -4   6  202.29   13.57
  -1   4   6  209.56   14.53
   1  -4  -6  206.18   13.79
  -1  -4   6  203.99   11.45
   1  -4  -6  193.19   10.86
  -1  -4   6  177.67   12.76
   1   4  -6  207.35   13.47
   1   4  -6  177.36    6.59
  -1  -4   6  200.43   13.39
   1   4  -6  192.28    6.80
   1  -4  -6  202.83   14.47
   1   4  -6  222.64   14.37
   1   4  -6  247.37    9.30
  -1  -4   5   35.70    2.06
   1   4  -5   46.88    6.31
   1  -4  -5   46.74    6.61
  -1   4   5   48.98    2.54
   1   4  -5   53.97    6.57
  -1  -4   5   55.28    6.52
   1  -4  -5   48.89    4.90
  -1  -4   5   50.12    5.26
  -1   4   5   46.27    6.54
   1   4  -4  104.27    7.82
   1  -4  -4  109.46    9.16
   1   4  -4  102.81    8.16
  -1   4   4  110.09    9.24
  -1   4   4  110.38    3.90
   1   4  -4  109.13    8.50
  -1   4   4  113.73    8.20
   1  -4  -4  106.94    6.46
  -1  -4   4  114.65    8.68
   1  -4  -4  111.59    9.12
   1  -4  -3   18.56    4.02
   1   4  -3   16.70    3.24
  -1  -4   3   16.33    3.17
   1   4  -3   16.66    3.60
  -1   4   3   18.38    1.72
  -1   4   3   18.15    3.04
  -1   4   3   13.43    3.72
   1  -4  -3   16.38    3.77
   1  -4  -2 2708.20   61.28
   1   4  -2 2591.79   52.19
   1   4  -2 2462.50   55.88
  -1  -4   2 2548.37   58.21
  -1   4   2 2644.90   53.68
   1   4  -2 2541.95   59.00
  -1   4   2 2585.72   56.76
   1  -4  -2 2689.59   61.92
   1   4  -1 1005.74   23.81
   1   4  -1 1010.37   25.41
   1  -4  -1  939.05   28.41
  -1  -4   1 1064.94   24.52
   1  -4  -1 1111.67   30.64
  -1   4   1 1161.76   26.39
   1   4  -1 1121.13   29.62
  -1   4   1 1162.08   26.97
  -1  -4   1 1129.22   28.67
   1  -4   0 1782.48   38.00
  -1  -4   0 1677.39   39.26
   1   4   0 1772.70   40.39
  -1  -4   0 1766.29   43.59
   1  -4   0 1716.27   38.87
   1  -4   0 1780.02   41.91
  -1  -4   0 1667.41   40.92
   1   4   0 1721.23   42.01
   1  -4   0 1780.29   42.88
   1   4   0 1709.16   40.94
  -1   4   0 1793.96   40.41
   1   4   1 1166.28   32.30
  -1  -4  -1 1287.88   31.48
   1  -4   1 1213.77   27.04
   1  -4   1 1235.56   29.78
  -1   4  -1 1216.15   29.62
   1  -4   1 1153.59   31.65
   1  -4   1 1261.68   32.45
   1   4   1 1240.64   32.56
   1  -4   1 1201.78   30.36
  -1  -4  -1 1302.97   34.17
  -1   4  -1 1261.96   32.05
   1  -4   1 1190.22   29.10
   1   4   2  654.94   21.80
  -1   4  -2  640.08   18.34
  -1  -4  -2  650.37   21.05
   1  -4   2  607.94   19.89
   1  -4   2  607.62   20.09
   1  -4   2  620.13   17.90
  -1  -4  -2  664.19   22.05
  -1   4  -2  647.21   21.29
   1   4   2  618.78   20.74
   1  -4   2  629.13   19.73
   1  -4   3 1149.59   29.33
   1   4   3 1145.58   33.92
  -1   4  -3 1136.80   31.14
  -1  -4  -3 1123.81   33.26
   1  -4   3 1175.12   32.76
   1  -4   3 1137.30   30.82
   1  -4   3 1136.40   31.94
  -1   4  -3 1173.23   33.80
   1  -4   3 1126.42   30.08
   1   4   3 1133.02   32.35
  -1   4  -4  107.24    8.38
  -1  -4  -4  104.01    5.72
   1  -4   4  123.61    7.33
   1  -4   4  123.76    6.75
   1   4   4  120.29    9.66
  -1  -4  -4  117.89    9.60
   1  -4   4  141.92    9.62
  -1  -4  -4  135.56    9.49
   1  -4   4  154.83   10.46
   1  -4   4  133.55    8.82
   1   4   4  146.45    9.55
   1  -4   5   31.31    4.57
  -1  -4  -5   27.55    5.44
  -1  -4  -5   29.28    3.62
  -1   4  -5   32.70    5.24
   1  -4   5   29.70    4.96
   1  -4   5   31.29    5.42
   1  -4   5   27.17    4.62
   1  -4   5   28.08    3.15
  -1  -4  -5   32.33    5.18
   1  -4   6   96.73    8.76
  -1  -4  -6   98.77    8.71
   1  -4   6  102.15   10.05
   1  -4   6   93.43    5.79
   1  -4   6   98.88    9.38
  -1  -4  -6   43.18    4.47
   1   4   6   47.08    3.98
  -1  -4  -6    5.53    5.72
   1   4   6   11.26    4.49
   1  -4   6   87.38    4.85
  -1   4  -6   77.45    8.39
   1  -4   6   89.18    8.39
  -1  -4  -6   80.28    9.30
  -1  -4  -6   72.75    6.32
   1  -4   7   15.19    4.75
  -1   4  -7   11.79    4.39
  -1   4  -7    4.86    1.05
  -1  -4  -7    7.73    3.03
  -1  -4  -7    8.12    4.05
   1   4   7  237.54   12.31
  -1   4  -7  238.42   10.87
   1  -4   7   27.93    5.65
   1   4   7   14.77    4.31
   1  -4   7   20.39    5.62
  -1  -4  -7   17.15    4.41
  -1  -4  -7   34.08    4.31
  -1   4  -7  112.31    6.95
   1   4   7   73.41    5.16
  -1  -4  -8  611.79   17.74
  -1   4  -8  683.62   30.79
   1  -4   8  644.92   31.48
   1   4   8  583.29   23.80
  -1   4  -8  630.99   21.03
   1  -4   8  598.43   27.63
   1   4   8  702.56   24.20
   1  -4   8  633.62   34.20
  -1  -4  -8  673.74   27.83
  -1  -4  -8  617.92   18.78
  -1   4  -8  611.57   20.87
   1   4   8  599.33   18.79
  -1  -4  -9  510.67   22.87
   1   4   9  250.51   16.68
  -1   4  -9  275.32   14.30
  -1  -4  -9  511.10   23.96
  -1   4  -9  284.01   14.58
  -1  -4  -9  370.84   13.24
   1   4   9  318.58   13.11
   1   4  10  864.40   32.01
  -1   4 -10  850.12   27.25
  -1  -4 -10  822.71   23.58
   1   4  10  836.47   24.74
  -1  -4 -10  801.78   21.13
   1   4  11  283.84   17.90
  -1   4 -11  315.44   14.90
   1  -4  11  293.07   12.35
   1   4  11  304.47   13.26
  -1  -4 -11  325.60   12.91
  -1   4 -12  248.17   13.51
  -1  -4 -12  235.89   11.03
   1  -4  12  220.81   10.48
   1   4  12  234.51   11.83
  -1  -4 -13  419.77   14.70
   1   4  13  293.77   18.53
  -1   4 -13  308.91   15.92
  -1  -4 -13  366.38   13.76
   1   4  13  378.30   15.29
  -1  -4 -14   10.67    3.16
   1   4  14    8.68    3.42
  -1   4 -15   12.86    4.54
   1   4  15   11.15    3.30
   1   4  15   19.39    6.71
  -1  -4 -16   60.48    4.90
   1   4  16   42.61    4.58
  -1  -4 -17   70.78    4.67
   1   4  17   53.24    4.51
  -1  -4 -18  108.07    4.69
   1   4  18   79.14    4.66
   1  -4  19    1.76    2.55
  -1   4 -19    0.87    2.41
  -1  -5  19   22.09    3.42
   1  -5 -18    1.99    1.51
  -1   5  17   87.68    4.93
   1  -5 -17  113.05    5.38
   1   5 -16   48.72    5.95
  -1   5  16   44.51    4.61
  -1  -5  16   48.71    4.72
  -1   5  16   47.33    4.06
   1   5 -15  212.03   12.32
  -1  -5  15  231.13   10.86
   1  -5 -15  249.53    9.96
  -1  -5  14  320.30   13.84
   1  -5 -14  330.13   13.10
  -1   5  14  341.82   13.48
  -1   5  13  521.83   25.05
   1  -5 -13  480.59   22.93
   1   5 -13  626.11   23.11
  -1  -5  13  637.44   21.24
   1  -5 -13  668.19   20.40
  -1   5  13  701.31   20.94
  -1   5  12  255.10   16.82
  -1   5  12  177.32    9.85
   1   5 -12  234.61   13.10
   1  -5 -12  183.76   10.04
  -1  -5  12  180.51   10.80
   1  -5 -11   72.28   10.10
  -1   5  11   67.61    9.82
  -1   5  11   82.35    6.77
   1  -5 -11   83.99    6.96
   1   5 -11   52.73    8.23
   1   5 -11   71.27    7.96
  -1   5  11   69.55    7.22
   1  -5 -10  312.85   13.41
   1   5 -10  347.01   16.45
  -1   5  10  348.52   15.75
  -1   5   9  328.41   18.99
   1   5  -9  381.63   18.51
  -1   5   9  359.97   14.32
   1  -5  -9  374.16   14.38
  -1  -5   9  350.80   16.64
   1   5  -9  359.33   16.36
  -1   5   9  380.75   16.55
  -1   5   8  699.63   23.82
  -1   5   8  560.38   18.80
   1  -5  -8  358.66   14.43
  -1   5   8  344.35   13.65
   1   5  -8  502.88   17.37
  -1   5   8  423.37   16.62
   1  -5  -7 1495.47   49.86
   1   5  -7 1519.05   48.50
  -1   5   7 1602.27   40.88
   1   5  -7 1507.38   39.22
  -1   5   7 1365.76   36.96
   1  -5  -7 1418.89   40.08
   1   5  -7 1498.88   39.76
   1  -5  -7 1458.66   48.63
   1   5  -7 1456.11   47.87
  -1  -5   7 1534.50   49.68
  -1   5   7 1563.21   48.53
  -1  -5   7 1403.79   46.78
  -1  -5   7 1442.07   42.13
  -1   5   7 1452.76   49.83
  -1   5   7 1479.21   34.02
   1  -5  -7 1344.17   35.09
   1   5  -7 1468.43   35.99
  -1   5   7 1347.77   36.28
   1   5  -6   68.56    8.36
   1  -5  -6   67.25    8.88
  -1   5   6  173.46    9.87
   1  -5  -6  172.99   10.07
   1  -5  -6  162.08   10.19
   1   5  -6  162.40    9.08
  -1   5   6  142.96    8.19
  -1  -5   6   55.32    7.55
  -1   5   6   59.00    8.44
   1   5  -6   57.18    7.85
   1  -5  -6   55.29    7.98
  -1  -5   6   55.20    6.35
  -1  -5   6   54.68    7.55
   1  -5  -6   50.90    5.51
  -1   5   6   58.35    7.63
   1  -5  -6   93.85    6.05
   1   5  -6  124.71    6.74
  -1   5   6  121.51    7.22
   1   5  -5 1530.80   37.85
   1  -5  -5 1477.02   39.37
  -1   5   5 1809.36   46.84
  -1   5   5 1681.88   44.06
  -1   5   5 1631.01   48.33
   1   5  -5 1706.01   47.42
  -1  -5   5 1451.05   44.41
   1  -5  -5 1618.74   38.66
   1   5  -5 1441.95   35.15
   1  -5  -5 1461.51   35.45
  -1  -5   5 1492.69   34.16
   1   5  -5 1587.18   44.93
   1  -5  -5 1653.89   48.56
   1   5  -4  469.35   18.85
   1   5  -4  504.31   18.72
   1  -5  -4  480.59   21.34
  -1   5   4  417.90   17.11
   1  -5  -4  473.58   21.03
  -1   5   4  448.45   20.84
  -1   5   4  400.69   10.79
   1  -5  -4  423.64   14.14
  -1  -5   4  402.52   17.42
  -1   5   4  455.47   19.17
   1  -5  -3 3157.74   75.80
   1   5  -3 3099.42   73.08
   1   5  -3 3001.13   69.34
   1  -5  -3 3166.21   65.65
  -1   5   3 3053.31   76.08
  -1   5   3 3262.99   71.19
  -1   5   3 3192.53   73.85
   1  -5  -3 3289.34   77.08
  -1   5   3 3119.56   64.76
  -1  -5   3 3086.38   72.53
   1  -5  -2  343.96   15.07
   1   5  -2  368.91   11.26
   1   5  -2  338.21   14.39
   1   5  -2  293.26   13.89
   1   5  -2  260.20   13.72
   1  -5  -2  312.43   15.56
  -1  -5   2  255.37   12.42
  -1   5   2  288.66   10.57
  -1   5   2  250.79   11.50
  -1  -5   1  603.82   22.31
   1  -5  -1  553.60   15.07
   1  -5  -1  553.59   19.25
   1   5  -1  629.51   16.70
   1   5  -1  579.59   20.45
  -1  -5   1  561.24   15.64
   1   5  -1  620.49   21.45
  -1   5   1  652.64   18.67
  -1   5   1  620.06   18.70
   1   5  -1  616.47   20.81
  -1  -5   1  612.27   20.23
   1  -5  -1  617.48   22.54
  -1  -5   0   13.34    2.55
   1   5   0   18.24    2.99
   1  -5   0   13.56    2.47
   1  -5   0   12.02    2.04
   1  -5   0   15.98    3.29
   1   5   0   14.74    3.32
  -1  -5   0   14.82    3.05
   1   5   0   15.50    3.15
  -1  -5   0   15.13    3.64
   1  -5   0   12.91    3.37
  -1   5   0   22.77    3.42
  -1   5  -1   44.75    4.26
  -1  -5  -1   45.84    4.67
   1   5   1   42.89    5.00
   1  -5   1   43.86    2.94
   1  -5   1   48.59    5.57
   1   5   1   44.27    5.29
   1   5   1   47.35    5.07
   1  -5   1   44.76    4.21
  -1  -5  -1   46.75    5.75
   1   5   1   46.27    4.82
   1  -5   1   44.08    3.91
  -1   5  -1   55.44    5.57
   1  -5   1   43.01    5.08
  -1  -5  -2  360.08   15.63
  -1   5  -2  366.80   14.03
   1   5   2  372.22   16.60
   1  -5   2  384.48   16.41
   1   5   2  406.25   16.97
   1  -5   2  419.08   15.89
   1   5   2  403.25   16.19
  -1   5  -2  428.61   17.33
   1  -5   2  401.19   14.11
  -1  -5  -2  380.64   17.46
   1  -5   2  379.00   16.09
   1  -5   2  384.44   13.97
  -1  -5  -3  947.49   31.44
   1  -5   3  993.26   28.30
  -1   5  -3  969.32   27.77
   1   5   3  990.61   32.22
   1   5   3 1011.17   30.46
   1  -5   3  981.97   30.85
   1  -5   3 1028.55   29.72
   1  -5   3  971.67   27.65
   1   5   3 1080.65   32.14
  -1   5  -3 1068.12   32.70
   1  -5   3 1025.92   30.97
   1  -5   3  959.87   28.42
   1   5   4  866.58   31.03
  -1  -5  -4  881.71   30.83
   1  -5   4  882.23   25.03
   1  -5   4  836.24   25.99
   1  -5   4  897.07   29.99
   1   5   4  847.93   28.49
  -1  -5  -4  878.86   30.47
   1  -5   4  839.02   28.97
   1   5   4  922.51   30.23
   1  -5   4  868.31   26.89
  -1   5  -4  880.74   30.66
   1  -5   4  856.62   27.57
  -1   5  -5 1396.56   35.53
   1  -5   5 1449.54   41.82
   1   5   5 1523.81   43.97
   1  -5   5 1394.57   38.44
   1  -5   5 1436.14   43.58
  -1  -5  -5 1534.91   44.60
   1  -5   5 1478.51   44.74
   1   5   5 1399.97   41.86
   1   5   5 1457.30   32.95
  -1  -5  -5 1390.76   34.34
   1   5   5 1485.54   37.91
  -1  -5  -5 1458.75   40.33
  -1   5  -5 1441.80   42.21
   1   5   5 1403.77   44.82
  -1  -5  -5 1393.29   44.99
  -1  -5  -6   17.72    3.67
   1   5   6   13.72    2.59
  -1   5  -6   12.41    2.37
   1  -5   6   13.19    3.77
   1   5   6   12.30    4.14
   1  -5   6   11.23    3.92
  -1  -5  -6   12.95    4.09
   1   5   6   15.25    4.28
   1  -5   6   12.60    4.17
  -1   5  -6   10.03    3.75
  -1  -5  -6   13.24    4.60
   1   5   7  882.65   27.05
  -1   5  -7  795.52   24.01
  -1   5  -7  809.58   23.30
   1  -5   7  659.62   31.72
   1   5   7  594.66   27.75
  -1  -5  -7  679.87   28.85
   1   5   7  646.90   30.22
   1  -5   7  600.80   28.48
   1   5   7  706.37   19.97
  -1   5  -7  724.50   21.22
  -1  -5  -7  609.51   18.59
  -1  -5  -7  652.33   31.05
  -1   5  -7  637.01   29.10
  -1  -5  -8  147.10   11.89
   1   5   8  132.03   11.16
  -1   5  -8  125.60    9.06
   1   5   8  103.79    7.05
  -1  -5  -8  112.60    7.50
   1  -5   8   85.61   11.26
  -1   5  -8  121.97    8.62
  -1  -5  -8   92.18   10.51
  -1  -5  -9  194.89    9.63
   1   5   9  388.67   19.85
   1   5   9  242.12   11.78
  -1   5  -9  323.08   15.37
  -1  -5  -9  289.86   12.10
  -1   5 -10   23.92    6.31
   1   5  10   30.49    8.43
  -1  -5 -10    4.17    3.32
   1   5  10    0.71    3.21
  -1   5 -10    9.10    4.79
  -1  -5 -10    2.54    2.59
  -1  -5 -11   53.10    5.28
  -1  -5 -11    5.01    6.82
   1   5  11    1.73    6.78
  -1  -5 -11   38.64    3.93
   1   5  11   31.85    4.96
  -1   5 -11    1.68    4.72
  -1   5 -11   10.24    4.65
  -1  -5 -11   24.84    4.47
  -1  -5 -12   15.03    4.04
   1   5  12   16.09    3.89
  -1   5 -12   13.05    4.82
   1  -5  12   14.49    3.82
   1   5  12    7.98    6.80
  -1   5 -13  437.06   19.45
   1  -5  13  429.26   15.81
  -1  -5 -13  498.93   17.01
   1   5  13  466.03   16.89
   1   5  13  403.68   22.19
   1   5  14  124.54    8.29
  -1  -5 -14  133.39    7.94
   1   5  14  119.98    7.71
   1   5  15  433.92   15.39
   1   5  15  379.68   20.20
  -1   5 -15  397.11   17.25
  -1  -5 -15  397.13   13.40
  -1   5 -16   34.92    5.31
  -1   5 -16   36.25    8.13
   1   5  16   33.05    3.95
  -1  -5 -16   30.30    3.80
   1   5  17  102.28    5.72
  -1  -5 -17  131.37    6.16
   1   5  18    1.33    1.34
  -1  -5 -18    2.74    1.44
   1  -5  19    2.44    2.21
   1  -6 -18   13.48    1.86
   1  -6 -17   18.20    2.68
   1   6 -17    1.32    4.57
   1   6 -16   83.70    7.10
  -1   6  16   73.54    5.22
  -1  -6  16   79.71    5.25
  -1   6  15   94.41    6.85
   1  -6 -15   95.68    6.18
  -1  -6  15  104.84    6.93
   1  -6 -14    4.66    3.24
  -1   6  14    3.91    2.44
   1   6 -14    2.98    7.02
   1   6 -14    1.64    3.92
  -1  -6  14    2.62    3.35
  -1   6  14    0.97    2.79
   1  -6 -13  314.17   12.74
  -1   6  13  317.11   12.85
  -1   6  13  290.94   18.07
   1   6 -13  315.38   15.89
   1  -6 -13  317.58   13.43
  -1  -6  13  305.47   13.98
  -1   6  12   18.47    3.70
   1  -6 -12   27.45    5.02
   1  -6 -11  847.08   32.79
  -1   6  11  811.06   33.76
   1   6 -11  813.76   30.81
   1  -6 -11  894.61   26.75
  -1   6  11  875.69   26.26
   1   6 -11  907.38   30.27
   1  -6 -11  949.94   25.51
   1   6 -10   16.97    6.49
   1  -6 -10    0.24    3.77
  -1   6  10    3.16    3.14
  -1  -6  10    7.22    4.88
   1   6 -10    6.39    4.99
   1  -6 -10   25.61    8.40
  -1   6  10   20.74    8.43
   1   6  -9 1302.71   39.21
   1   6  -9 1339.91   40.71
  -1   6   9 1269.77   33.52
   1  -6  -9 1206.51   34.01
  -1  -6   9 1243.07   37.82
   1   6  -9 1283.69   37.49
   1  -6  -9 1402.50   42.72
  -1   6   9 1426.28   42.99
  -1   6   8   62.01    6.78
   1   6  -8   54.29    7.75
   1   6  -8   61.62    8.56
   1   6  -8   78.02    6.88
   1  -6  -8   55.81    9.41
  -1   6   8   56.62    8.04
   1  -6  -7  461.90   19.99
  -1   6   7  491.17   20.16
   1   6  -7  454.87   18.91
  -1   6   7  442.41   17.86
   1  -6  -7  512.81   16.97
   1   6  -7  476.88   16.97
   1  -6  -6  320.93   15.67
   1   6  -6  338.48   14.80
  -1   6   6  310.45   13.96
  -1   6   6  444.80   22.48
  -1  -6   6  398.62   18.35
  -1  -6   6  419.62   20.88
  -1  -6   6  421.23   21.92
  -1   6   6  425.28   20.52
   1  -6  -6  328.76   12.76
  -1   6   6  355.30   11.35
   1   6  -6  315.85   12.55
   1  -6  -6  386.92   22.34
   1   6  -6  382.70   19.83
  -1   6   5   16.29    3.82
   1   6  -5   19.84    4.82
   1   6  -5   23.28    4.28
   1  -6  -5   27.10    5.82
  -1  -6   5    9.92    3.53
  -1  -6   5   10.86    3.61
  -1   6   5    9.90    3.65
  -1   6   5    7.39    3.91
   1  -6  -5    7.39    3.64
  -1   6   5   11.41    3.49
   1  -6  -5    4.31    2.86
   1   6  -5    8.73    2.80
   1   6  -5    3.32    2.34
   1  -6  -5    8.72    4.00
  -1   6   4   35.05    3.98
   1   6  -4   33.93    5.26
   1   6  -4   32.12    4.58
   1  -6  -4   32.60    5.55
   1   6  -4   27.95    5.40
   1  -6  -4   27.73    5.65
  -1   6   4   29.46    4.70
  -1  -6   4   28.37    4.86
  -1   6   4   32.28    5.53
  -1   6   4   24.57    2.02
   1  -6  -4   31.33    3.76
  -1   6   4   34.00    4.49
   1   6  -4   33.02    3.87
   1   6  -4   29.81    4.99
  -1   6   4   28.02    5.81
   1   6  -4   28.13    4.26
   1  -6  -4   27.05    5.63
  -1   6   3  987.44   23.67
   1   6  -3 1107.85   27.02
  -1   6   3 1053.71   26.15
   1   6  -3  855.92   21.07
  -1   6   3  998.54   24.58
   1  -6  -3  709.34   19.09
   1  -6  -3  881.35   31.06
   1   6  -3  958.42   30.54
   1   6  -3  907.44   24.92
  -1   6   3  938.64   31.01
   1  -6  -3  999.73   34.21
  -1   6   3  933.88   28.10
  -1  -6   3  918.57   29.23
   1   6  -3  945.49   31.64
  -1   6   3  973.59   23.29
  -1  -6   2  134.18   10.62
   1  -6  -2  129.95    9.58
   1   6  -2  136.57    9.76
  -1   6   2  104.59    6.06
   1   6  -2  138.92   10.17
  -1  -6   2  134.32    9.34
   1   6  -2  149.91   10.63
  -1   6   2  137.50   10.14
  -1   6   2  142.15    8.86
   1  -6  -2  134.52   11.03
  -1   6   2  148.45    7.80
   1   6  -1 3148.31   69.61
  -1  -6   1 2916.48   59.58
   1  -6  -1 2978.89   66.12
  -1   6   1 2996.59   65.51
   1  -6  -1 3172.70   73.34
  -1  -6   1 3095.37   72.67
   1   6  -1 3110.95   69.81
  -1  -6   1 2970.01   67.92
   1   6  -1 3084.29   70.73
  -1   6   1 2748.53   68.79
   1  -6  -1 2537.24   56.46
  -1   6   1 3249.11   66.34
  -1  -6   0   27.68    3.35
   1  -6   0   26.86    3.48
   1   6   0   38.50    5.07
   1   6   0   35.66    5.25
  -1  -6   0   34.48    5.68
  -1  -6   0   39.59    5.03
   1  -6   0   31.90    2.73
  -1   6   0   43.16    5.02
   1  -6   0   37.54    5.17
   1  -6   0   34.49    5.50
   1  -6   1 1594.02   36.90
  -1  -6  -1 1739.14   44.32
  -1   6  -1 1903.84   44.75
   1  -6   1 1658.00   36.72
   1  -6   1 1999.06   49.17
   1   6   1 1937.92   47.86
   1  -6   1 1932.14   44.48
  -1  -6  -1 1968.31   51.66
   1   6   1 2011.68   46.99
   1  -6   1 1941.90   49.93
   1   6   1 1993.23   49.78
  -1   6  -1 2095.84   48.96
   1  -6   1 1717.38   40.82
   1  -6   2   52.03    6.46
   1   6   2   46.96    5.87
  -1  -6  -2   55.19    7.23
   1  -6   2   42.85    5.75
   1   6   2   48.94    5.34
   1  -6   2   47.14    4.95
   1   6   2   46.15    6.16
  -1   6  -2   56.20    6.57
   1  -6   2   49.34    4.77
  -1  -6  -2   57.77    6.22
  -1   6  -2   57.61    5.61
   1  -6   3  337.81   14.71
   1  -6   3  352.38   16.84
   1  -6   3  350.24   17.05
   1  -6   3  341.20   17.26
  -1  -6  -3  341.27   18.50
   1  -6   3  315.52   14.37
   1   6   3  343.32   16.75
   1   6   3  355.87   15.15
  -1   6  -3  371.77   18.60
   1   6   3  349.28   17.75
  -1  -6  -3  381.27   12.81
  -1  -6  -3  360.68   17.62
  -1   6  -3  357.68   15.46
   1  -6   3  354.85   15.95
   1   6   3  427.26   12.86
  -1  -6  -4  398.76   17.37
  -1   6  -4  366.69   13.49
   1  -6   4  210.86   12.27
   1  -6   4  206.19   11.83
   1   6   4  219.78   13.77
   1  -6   4  223.74   14.37
   1  -6   4  221.00   13.10
  -1   6  -4  219.07   14.70
   1   6   4  222.27   14.50
   1  -6   4  217.47   14.19
  -1   6  -4  241.00    8.21
   1   6   4  282.26    9.36
  -1  -6  -4  271.31   10.72
   1  -6   4  225.94   11.74
  -1  -6  -4  216.06   14.58
  -1  -6  -4  207.52    8.17
   1   6   4  294.40   10.38
  -1   6  -5    2.19    3.23
  -1   6  -5    3.75    3.75
   1   6   5   52.48    6.88
   1   6   5   47.99    7.10
   1  -6   5   46.75    6.94
   1  -6   5   50.52    5.99
   1  -6   5   48.76    7.16
  -1  -6  -5   47.06    7.13
   1   6   5   12.69    2.55
  -1  -6  -5   10.74    3.43
  -1  -6  -5   30.59    6.12
  -1  -6  -5   27.17    3.20
   1   6   5    6.45    2.38
  -1  -6  -6   31.66    7.86
  -1   6  -6   32.93    5.47
  -1   6  -6   28.47    5.16
   1  -6   6   48.16    6.44
   1   6   6   49.57    7.29
   1  -6   6   48.84    7.76
  -1  -6  -6   50.65    7.78
   1  -6   6   53.35    8.15
   1   6   6   46.40    4.27
  -1  -6  -6   39.27    4.80
   1   6   6   34.83    4.20
  -1  -6  -6   49.13    8.10
  -1  -6  -6   44.23    4.20
   1   6   7  314.04   12.25
  -1  -6  -7  303.42   12.97
  -1   6  -7  323.21   13.29
   1   6   7  291.45   12.31
  -1  -6  -8   98.37    6.35
   1   6   8  106.33   10.81
   1   6   8  111.67    7.45
  -1   6  -8  101.87    7.95
   1   6   8   92.33    6.99
  -1  -6  -9  897.04   23.29
  -1   6  -9  707.75   26.80
   1   6   9  690.45   30.07
   1   6   9  805.30   25.02
  -1   6  -9  758.11   26.64
  -1  -6  -9  819.36   24.51
   1   6   9  764.24   24.20
  -1   6 -10    4.20    6.43
   1   6  10    3.45    7.60
  -1   6 -10   12.42    5.78
   1   6  10   21.91    4.42
  -1  -6 -10   25.90    5.09
   1   6  10   32.18    5.45
  -1  -6 -11  703.54   21.10
   1   6  11  638.14   30.29
  -1  -6 -11  597.66   27.03
  -1   6 -11  672.54   25.51
   1   6  11  667.81   22.39
  -1  -6 -11  684.93   22.09
   1   6  11  697.90   23.72
  -1  -6 -11  686.72   19.70
  -1  -6 -12   62.96    6.42
   1  -6  12   71.16    6.38
   1   6  12   73.30    6.65
  -1  -6 -12   49.49    4.48
   1   6  12   60.76    6.58
  -1  -6 -13  275.55   12.05
   1   6  13  312.62   13.52
  -1   6 -13  316.51   15.72
   1  -6  13  276.19   11.96
   1   6  13  278.78   12.61
  -1  -6 -13  295.19   12.84
   1   6  13  323.61   19.86
   1   6  14   17.00    3.56
  -1   6 -14   24.06    5.61
   1   6  14   18.06    3.72
  -1  -6 -14   18.10    3.92
  -1   6 -15    8.49    4.10
   1   6  15    6.42    2.65
  -1  -6 -15    5.55    2.75
  -1   6 -16   28.66    5.00
   1   6  16   29.47    3.38
  -1   6 -16   25.89    7.42
   1   6  17   39.28    3.23
  -1  -6 -17   71.91    4.31
  -1  -6 -18    0.49    1.34
   1   7 -17  135.51    9.69
   1   7 -16   58.56    5.65
  -1   7  16   65.71    4.57
  -1  -7  16   70.12    4.44
   1   7 -15  161.20    9.78
  -1   7  15  135.86    7.94
  -1  -7  15  135.66    7.60
   1  -7 -15  140.00    7.37
  -1   7  14  117.23    7.73
  -1  -7  14  123.20    7.67
   1  -7 -14  132.28    7.51
   1  -7 -13  139.23    8.08
  -1   7  13  126.16    7.24
   1  -7 -13  129.99    6.56
   1  -7 -13  107.60   11.33
   1   7 -13  117.20   10.08
  -1  -7  13  126.99    8.86
   1  -7 -13  129.56    8.49
  -1   7  13  123.12    8.84
   1  -7 -12   23.77    4.69
  -1   7  12   23.34    4.99
   1   7 -12   15.49    5.49
   1  -7 -12   30.61    4.00
  -1   7  12   27.81    4.08
   1  -7 -11   28.80    5.33
  -1   7  11   33.71    4.51
   1   7 -11   25.72    6.49
  -1   7  11   29.80    5.38
   1   7 -10   18.41    6.25
   1   7 -10   20.43    7.98
  -1   7  10   32.68    4.57
  -1  -7  10   21.24    6.43
   1   7 -10   20.31    6.43
  -1   7  10   28.54    5.49
  -1   7   9  122.09    7.63
   1   7  -9  162.79   12.24
   1   7  -9  168.24   13.59
   1   7  -9  142.15   10.50
  -1   7   9  119.36    9.48
  -1   7   8  451.68   14.09
   1   7  -8  401.75   14.04
   1  -7  -8  384.39   15.55
  -1   7   8  283.37   15.05
   1   7  -8  286.05   17.36
   1   7  -8  283.30   16.20
   1   7  -8  345.78   15.51
  -1   7   8  348.21   15.81
  -1   7   7 2007.07   47.10
   1  -7  -7 1924.81   50.25
  -1   7   7 2246.53   53.93
   1   7  -7 2244.59   51.58
  -1   7   7 2042.06   51.22
   1  -7  -6  188.40   13.69
   1   7  -6  215.15   13.17
   1   7  -6  226.72   14.22
  -1   7   6  235.96   13.38
  -1   7   6  603.89   13.91
   1  -7  -6  545.86   15.94
   1   7  -6  368.38   14.06
  -1   7   6  467.96   15.85
  -1   7   5 1970.07   46.56
   1  -7  -5 2338.91   52.41
   1   7  -5 2414.60   50.69
  -1   7   5 2194.49   49.85
   1   7  -5 2422.41   52.52
  -1  -7   5 1509.62   52.80
  -1   7   5 1610.67   52.46
   1  -7  -5 1821.00   45.03
   1   7  -5 2036.74   46.36
   1  -7  -5 1650.24   58.08
  -1  -7   5 1523.69   55.40
  -1   7   4  501.30   16.40
   1  -7  -4  358.90   17.07
  -1   7   4  379.03   16.54
   1   7  -4  380.87   16.14
   1   7  -4  392.04   17.25
  -1   7   4  704.07   27.56
  -1  -7   4  621.20   25.82
  -1  -7   4  633.15   27.28
  -1   7   4  693.56   24.42
   1  -7  -4  685.42   29.45
  -1  -7   4  657.89   24.95
   1   7  -4  717.98   28.58
   1  -7  -4  512.97   15.85
   1   7  -4  439.20   15.51
   1  -7  -4  604.75   26.62
   1   7  -4  660.97   25.51
  -1   7   3  401.50   13.71
   1   7  -3  477.31   16.86
  -1   7   3  466.12   16.49
   1  -7  -3  468.71   16.80
   1   7  -3  488.11   15.98
   1   7  -3  332.20   18.92
   1  -7  -3  346.27   20.48
  -1   7   3  329.67   18.56
  -1  -7   3  319.57   19.22
  -1   7   3  330.22   16.49
  -1  -7   3  316.91   16.95
  -1   7   3  322.01   12.37
   1   7  -3  330.15   11.04
  -1   7   3  422.87   14.66
   1  -7  -3  314.54   17.81
   1   7  -3  348.81   18.22
  -1   7   2  101.19    6.31
  -1   7   2   98.65    7.51
  -1  -7   2   88.84    8.37
   1   7  -2   93.22    9.22
   1   7  -2   95.19    9.36
  -1   7   2   91.22    7.74
  -1   7   2  100.70    9.56
  -1   7   2   99.76    7.04
  -1  -7   2   96.56   10.03
   1  -7  -2   98.39   10.39
   1   7  -2   92.03    4.85
  -1   7   2   98.54    6.59
   1   7  -2   96.85    9.03
   1  -7  -2   88.64    8.11
   1   7  -1  223.86   14.16
   1   7  -1  230.06   13.85
  -1   7   1  219.56   13.86
  -1  -7   1  223.76   12.98
  -1  -7   1  216.88   14.83
   1  -7  -1  230.36   15.43
  -1   7   1  232.17   12.03
   1   7  -1  138.85    8.87
  -1   7   1  137.86    9.02
  -1   7   1  135.14    7.64
   1   7  -1  207.68   12.93
  -1   7   0   12.87    3.18
   1   7   0   27.56    4.58
  -1   7   0   31.66    4.79
   1  -7   0   12.36    4.12
  -1   7   0    9.30    3.53
  -1  -7   0   12.64    4.14
  -1   7   0   14.20    3.72
   1   7   0   16.75    3.90
   1   7   0   14.00    4.09
  -1   7  -1  588.53   20.46
   1   7   1  572.54   19.49
  -1   7  -1  644.28   25.76
   1   7   1  768.01   25.54
   1  -7   1  701.55   26.26
   1   7   1  701.58   27.26
   1  -7   1  729.30   27.99
  -1  -7  -1  713.51   28.99
  -1   7  -1  787.49   27.00
  -1   7  -1  693.30   23.20
  -1  -7  -1  640.23   21.71
  -1  -7  -1  521.85   16.97
  -1  -7  -2   71.91    5.55
   1   7   2  241.89   14.72
   1   7   2  257.90   14.04
   1  -7   2  261.54   12.19
  -1  -7  -2  220.88   15.04
   1  -7   2  234.56   14.03
  -1   7  -2  252.00   14.65
   1   7   2  258.66   12.97
   1  -7   2  215.03   13.85
  -1   7  -2  207.99   11.24
  -1  -7  -2  181.91   11.13
  -1   7  -2   12.30    4.50
   1   7   3  239.64   11.23
  -1  -7  -3  282.05   18.04
   1   7   3  295.76   16.34
   1   7   3  283.27   16.90
   1   7   3  297.54   14.41
   1  -7   3  271.45   16.23
   1  -7   3  274.82   13.71
   1  -7   3  283.03   16.33
  -1   7  -3  295.45   17.41
  -1   7  -3  240.42    8.41
  -1  -7  -3  226.67   10.36
   1  -7   3  280.05   14.98
  -1  -7  -3  251.16   15.09
  -1   7  -3  274.06   14.01
   1   7   3  238.13   10.19
  -1   7  -4  180.07   10.67
   1   7   4  437.43   17.11
   1   7   4  433.10   20.31
   1  -7   4  415.25   20.78
  -1  -7  -4  283.81   11.96
  -1   7  -4  314.82   10.02
  -1  -7  -4  365.86   19.60
  -1  -7  -4  322.31   10.27
   1   7   4  256.33   11.07
  -1   7  -5 1251.01   32.81
  -1   7  -5 1221.28   31.77
  -1  -7  -5 1369.51   38.67
  -1  -7  -5 1075.25   29.22
   1   7   5 1058.92   26.87
   1   7   5 1042.62   28.34
  -1  -7  -5 1026.24   39.67
  -1  -7  -5  943.95   25.81
  -1   7  -6  431.48   18.49
  -1   7  -6  391.98   17.41
   1   7   6  473.57   16.63
  -1  -7  -6  516.54   17.75
   1   7   6  550.08   16.16
  -1   7  -6  408.46   16.05
  -1  -7  -6  560.06   15.78
  -1  -7  -7 1321.03   34.12
  -1   7  -7 1525.34   40.25
   1   7   7 1469.01   35.70
  -1   7  -7 1444.52   37.45
   1   7   7 1359.79   36.42
  -1  -7  -7 1403.56   37.09
   1   7   8    9.81    3.43
  -1  -7  -8   16.06    4.38
  -1   7  -8    4.71    3.66
  -1   7  -9   56.95    8.60
   1   7   9   55.64    6.20
   1   7   9   64.11    6.57
  -1   7  -9   51.89    7.29
  -1  -7  -9   73.28    5.85
  -1   7 -10   93.09   10.87
  -1   7 -10   89.01   11.97
  -1   7 -10   97.41   10.31
   1   7  10  133.69    9.48
   1   7  10  131.66    9.73
  -1  -7 -11  280.58   18.08
  -1  -7 -11  236.34   10.45
   1   7  11  235.08   12.73
  -1   7 -11  237.52   14.90
  -1  -7 -11  241.92   12.33
   1   7  11  251.68   12.77
  -1   7 -12    1.50    5.11
  -1  -7 -12   46.25    4.48
   1   7  12   38.91    5.32
  -1  -7 -12   32.93    5.11
   1   7  12   25.92    4.71
  -1   7 -12   12.77    5.36
  -1  -7 -12   72.14    6.15
  -1   7 -13   93.49    9.15
   1   7  13  120.56    7.96
  -1  -7 -13  113.79    7.94
   1   7  13   97.48    7.21
  -1   7 -14   68.07    7.56
   1   7  14   90.82    6.40
  -1  -7 -14   82.48    6.39
   1   7  15   66.61    5.07
  -1   7 -15   63.75    6.77
  -1  -7 -15   63.10    5.14
  -1   7 -16    3.11    3.07
  -1  -7 -16   -0.20    1.04
   1  -8 -16   17.46    2.45
   1  -8 -16   11.51    2.16
   1   8 -16   13.34    5.44
   1   8 -16   12.13    3.17
  -1   8  16   10.46    2.10
   1   8 -15   26.37    4.58
  -1  -8  15   20.47    3.16
   1  -8 -15   23.05    3.36
  -1   8  15   20.74    3.31
  -1   8  14   13.66    3.55
  -1  -8  14   16.31    3.64
   1   8 -14   15.98    4.78
   1  -8 -14   14.84    3.16
   1  -8 -14   13.51    3.44
   1   8 -13  118.33    9.41
  -1   8  13   89.77    7.28
   1  -8 -13   86.14    6.99
  -1  -8  13   85.05    7.06
   1  -8 -13   55.57    4.52
   1  -8 -12  592.72   20.52
  -1   8  12  575.18   21.59
   1   8 -12  548.31   23.07
  -1   8  11  140.10   10.40
   1   8 -11  163.44   12.53
   1   8 -10  339.57   20.61
  -1  -8  10  375.23   19.57
   1   8 -10  353.22   18.97
   1   8  -9  184.05   13.48
   1   8  -9  197.49   15.28
  -1   8   9  176.09   11.66
   1  -8  -9  164.29   10.40
   1   8  -9  200.56   12.67
   1  -8  -9  142.77    8.49
   1  -8  -8   66.20   10.76
   1   8  -8  137.44    7.92
   1  -8  -8  121.69    8.88
  -1   8   8   75.34    8.26
   1   8  -8   78.10    9.47
   1   8  -8   95.22    8.21
  -1   8   8  108.91    8.96
   1  -8  -7  198.66   11.28
  -1   8   7  231.13   13.42
   1   8  -7  226.81   11.89
  -1   8   7  209.17   11.78
   1  -8  -6    3.51    3.54
   1   8  -6    4.66    4.74
   1   8  -6    6.65    5.58
  -1   8   6    3.47    3.90
   1   8  -6    4.62    3.14
  -1   8   6    4.17    3.17
   1  -8  -5  144.72    9.65
   1   8  -5  204.22   10.44
  -1   8   5  172.93    9.98
   1   8  -5  291.06   14.87
   1   8  -5  302.11   13.86
  -1   8   5  255.51   13.44
   1  -8  -4   46.29    6.75
  -1   8   4   51.73    6.60
   1   8  -4   55.91    7.24
  -1   8   3  724.72   20.50
  -1   8   3  695.07   28.50
  -1   8   3 1092.35   29.76
   1   8  -3 1205.75   28.90
   1   8  -3 1179.81   30.69
  -1   8   3  923.28   25.42
  -1   8   2  300.47   12.57
  -1   8   2  171.25   12.19
   1   8  -2  672.37   26.91
  -1  -8   2  630.04   24.03
  -1  -8   2  382.18   11.97
  -1   8   2  439.73   11.18
  -1   8   2  247.81   12.30
   1   8  -2  583.40   24.00
  -1   8   1  354.46   15.08
   1   8  -1  367.69   15.14
   1   8  -1  257.58   16.57
  -1   8   1  296.99   12.21
  -1   8   1  262.17   14.89
   1   8  -1  234.20   15.65
   1   8   0 1285.85   39.39
   1   8   0 2022.02   51.66
   1  -8   0 1816.92   54.14
  -1   8   0 1991.13   49.61
   1   8   0 1557.86   35.44
  -1   8   0 1344.46   37.10
  -1   8   0 1871.20   46.70
   1   8   0 1800.56   50.00
  -1  -8  -1  494.73   15.83
   1   8   1  356.12   19.94
   1  -8   1  349.06   21.98
  -1   8  -1  354.79   20.48
   1   8   1  910.82   23.32
  -1   8  -1  924.65   24.40
  -1   8  -1  699.14   18.10
  -1   8  -1  355.76   18.59
   1   8   2   91.18    8.00
  -1   8  -2   99.63    8.80
  -1  -8  -2  166.93    8.42
  -1   8  -2  262.98   14.11
   1  -8   2  273.10   16.30
   1   8   2  308.08   15.89
   1  -8   2  276.36   17.56
  -1   8  -2  299.25   17.48
  -1  -8  -3  431.55   15.88
  -1   8  -3  553.61   20.10
   1   8   3  511.03   18.31
  -1   8  -3  460.02   20.60
  -1   8  -4    5.50    3.60
   1   8   4    4.08    3.54
   1   8   4    3.49    2.66
  -1  -8  -4    1.68    3.12
  -1  -8  -5    0.54    3.24
   1   8   5    1.30    2.86
  -1  -8  -5    3.61    2.24
  -1  -8  -6  655.58   17.87
  -1  -8  -6  521.34   25.51
  -1   8  -6  490.74   18.64
  -1   8  -6  540.72   21.98
  -1   8  -6  490.06   20.13
  -1  -8  -6  624.06   20.52
   1   8   6  556.00   19.26
  -1   8  -7  453.03   18.76
  -1  -8  -7  412.48   16.66
   1   8   7  406.57   16.34
  -1   8  -7  426.87   17.07
  -1  -8  -7  399.09   14.24
  -1   8  -8   14.02    7.73
   1   8   8   94.34    7.15
  -1   8  -8   40.94    6.27
  -1  -8  -8   83.88    7.53
   1   8   8   61.88    6.50
   1   8   9  305.90   14.10
  -1  -8  -9  291.25   12.63
  -1  -8  -9  304.10   14.42
   1   8   9  318.84   14.91
  -1  -8 -10  381.54   14.02
   1   8  10  337.95   15.79
  -1   8 -10  296.60   18.26
  -1   8 -10  289.57   17.55
   1   8  10  353.28   15.96
   1   8  11   58.11    6.45
  -1  -8 -11   42.41    4.81
   1   8  11   45.61    5.89
  -1   8 -11   64.86    8.75
  -1  -8 -11   31.91    4.72
   1   8  12  259.73   12.22
  -1  -8 -12  267.29   10.53
  -1   8 -12  234.92   14.54
   1   8  12  239.54   11.91
  -1  -8 -12  263.49   12.49
  -1   8 -13    1.46    4.16
   1   8  13   -0.14    2.45
  -1  -8 -13    1.28    3.26
  -1  -8 -13    1.01    1.80
  -1   8 -14   15.37    4.47
  -1  -8 -14    8.66    2.95
  -1  -8 -14   12.98    3.43
  -1   8 -15   34.86    5.04
  -1  -8 -15   23.43    3.38
  -1  -8 -16   22.13    2.53
  -1   8 -16   22.54    3.61
  -1  -8 -17    3.46    1.38
   1   9 -16   59.46    4.52
   1  -9 -15   15.31    2.80
  -1  -9  15   18.54    2.67
   1  -9 -15   12.59    2.42
   1   9 -14  359.51   14.70
  -1  -9  14  360.95   12.79
   1  -9 -14  382.76   13.10
  -1   9  14  344.32   13.01
  -1  -9  13    6.43    3.27
  -1   9  13    3.68    3.02
   1   9 -13   10.13    4.36
   1  -9 -13    1.96    2.57
   1  -9 -13    4.37    3.44
   1  -9 -13    3.47    2.29
   1   9 -12   49.57    7.12
  -1   9  12   57.20    6.33
  -1   9  11    1.26    3.59
   1  -9 -11   -0.06    2.60
   1   9 -11    0.92    5.20
   1  -9 -11    1.36    2.43
  -1   9  10   63.37    7.69
   1  -9 -10   53.33    6.58
   1   9 -10  107.67   12.55
  -1  -9  10   78.81    9.63
   1   9 -10   73.58    9.21
   1  -9 -10   27.60    4.33
   1   9  -9   13.62    5.97
   1  -9  -9   10.11    4.79
   1   9  -9    2.55    5.03
  -1   9   9    3.44    4.00
  -1   9   8  402.48   19.12
   1   9  -8  365.86   19.14
   1  -9  -8  396.02   23.26
   1  -9  -8  460.46   17.98
   1   9  -8  429.03   18.33
  -1   9   8  435.23   18.71
   1   9  -7   77.42    9.80
   1   9  -7   89.49    9.53
  -1   9   7   67.66    7.99
  -1   9   7   34.24    5.76
   1  -9  -7   23.26    5.21
   1   9  -7   45.31    5.84
   1  -9  -7    5.90    2.96
   1   9  -6  416.64   20.50
   1   9  -6  401.40   18.94
  -1   9   6  384.58   18.67
   1  -9  -6  391.14   22.79
   1   9  -6  480.65   15.72
   1  -9  -6  486.72   18.37
   1   9  -6  441.85   17.38
  -1   9   6  451.47   17.95
   1   9  -5  100.02    6.67
   1  -9  -5  133.17    9.33
  -1   9   5  144.12    9.34
   1   9  -5  158.77    9.57
  -1   9   5  210.51   12.70
   1   9  -5  245.21   13.10
  -1   9   4  678.45   25.44
   1   9  -4  675.14   24.21
   1   9  -4  704.50   26.42
   1  -9  -4  701.62   29.93
   1   9  -4  826.69   21.27
   1  -9  -4  771.85   24.41
   1   9  -4  729.65   23.33
  -1   9   4  761.39   23.85
  -1   9   3   18.77    3.84
  -1   9   3    5.30    4.64
   1   9  -3    6.20    4.91
   1   9  -2  495.40   20.13
   1   9  -2  489.32   18.37
  -1   9   2  489.89   20.09
   1   9  -2  530.43   15.40
   1  -9  -2  472.67   17.00
   1   9  -1   29.05    4.88
  -1   9   1   22.05    5.29
  -1  -9   1   27.33    3.74
   1  -9  -1   24.24    3.85
  -1   9   1   28.71    2.79
   1   9   0   17.00    5.23
  -1   9   0   23.24    5.46
  -1   9   0   31.79    4.50
   1   9   1   23.38    5.39
  -1   9  -1   22.56    5.50
   1   9   1    4.54    2.05
  -1  -9  -1    0.44    2.59
   1   9   2 1608.58   40.62
  -1   9  -2 1717.23   42.81
  -1  -9  -2 1352.47   35.33
  -1   9  -2 1337.83   32.63
   1   9   3    9.23    4.38
  -1  -9  -3   10.78    3.74
  -1   9  -4 1089.75   26.66
  -1  -9  -4 1080.13   37.70
  -1  -9  -4 1034.82   29.63
  -1   9  -4 1074.87   33.42
   1   9   4  977.76   30.86
  -1  -9  -5  185.20   11.11
  -1   9  -5  366.81   15.26
  -1   9  -6  112.90    6.71
  -1  -9  -6   98.57    8.07
   1   9   6   81.52    7.05
  -1   9  -6   68.96    7.00
  -1   9  -6   44.74    6.56
  -1  -9  -7   24.16    4.98
   1   9   7   29.10    5.10
  -1   9  -7   42.02    6.07
  -1  -9  -8  374.71   15.06
  -1  -9  -8  396.29   16.55
   1   9   8  362.52   16.36
   1   9   9   33.81    5.45
  -1  -9  -9   35.14    5.66
  -1   9  -9   41.98    7.10
  -1  -9  -9   23.09    3.95
  -1   9 -10    1.63    6.51
  -1  -9 -10   -2.33    7.58
  -1  -9 -10    2.08    3.12
  -1  -9 -10    1.41    3.83
   1   9  10    3.29    3.54
  -1   9 -10    2.28    5.54
  -1  -9 -11   11.66    3.34
  -1   9 -11    8.25    5.56
   1   9  11   11.68    3.78
  -1  -9 -12   43.91    4.42
   1   9  12   36.93    4.84
  -1   9 -12   38.65    6.68
  -1   9 -12   26.67    6.49
  -1   9 -13    9.76    6.84
  -1   9 -13    0.57    3.80
  -1  -9 -13    5.91    2.68
  -1  -9 -13    0.39    3.17
  -1  -9 -13    1.92    1.92
  -1   9 -14  462.98   17.43
  -1  -9 -14  472.53   15.33
  -1  -9 -15   14.75    2.71
  -1  -9 -15    2.49    1.91
  -1   9 -16  173.03    7.81
   1  10 -15   10.10    2.51
   1 -10 -15   13.53    2.14
   1 -10 -14    4.57    1.91
   1 -10 -14    7.89    2.59
   1  10 -14   11.86    3.36
  -1 -10  14    7.42    2.27
   1  10 -14   11.13    4.89
  -1 -10  13   56.38    5.08
   1 -10 -13   66.92    4.21
   1  10 -13   49.67    5.94
  -1  10  12  292.17   13.11
   1 -10 -12  270.17   10.59
   1 -10 -11  136.95    8.76
  -1  10  11  118.99    8.88
   1  10 -10  484.76   21.96
  -1 -10  10  486.30   21.97
   1 -10 -10  462.32   17.78
  -1  10  10  449.98   19.75
   1  10  -9   83.00    9.17
  -1  10   9  114.29   10.01
   1  10  -8  207.22   14.02
  -1  10   8  225.91   13.92
   1 -10  -8  208.90   17.37
   1  10  -8  241.05   13.81
   1 -10  -8  255.70   13.13
  -1  10   8  217.88   13.42
  -1  10   7  117.38    9.65
  -1  10   7  119.29   10.76
   1  10  -7  113.80   10.34
   1  10  -7  132.87   12.62
   1 -10  -7  125.93    9.52
   1  10  -7  123.29    9.59
   1 -10  -7  136.46    7.76
   1 -10  -6    2.69    2.61
   1 -10  -6   39.68   10.47
  -1  10   6   29.01    6.44
   1  10  -6   37.30    6.81
   1 -10  -6   10.85    4.52
  -1 -10   6   26.85    5.23
   1  10  -6   23.44    5.05
  -1  10   6   15.60    4.34
   1  10  -5  130.82    9.16
   1  10  -5   99.66    9.49
   1  10  -5  107.32   10.82
  -1  10   5  104.33   10.15
   1  10  -4  106.07    9.06
   1  10  -4   95.53   10.44
  -1 -10   4   91.30    7.87
   1  10  -4   78.89    7.38
   1 -10  -4  101.03   13.15
   1 -10  -3  227.19   17.57
   1  10  -3  245.01   13.44
  -1  10   3  264.01   15.50
   1  10  -3  244.22   15.10
  -1  10   2  797.17   27.07
   1  10  -2  791.20   27.25
   1 -10  -2  854.87   31.81
  -1 -10   2  583.07   18.76
   1 -10  -2  610.71   20.63
   1  10  -1    4.94    3.90
   1  10  -1    4.81    5.05
  -1  10   1    1.20    4.96
   1 -10  -1    7.73    6.93
  -1 -10   0  657.75   20.98
   1  10   0  682.37   19.68
  -1  10  -1  137.86   11.08
   1  10   2  510.69   20.51
  -1  10  -2  519.34   21.28
   1  10   3  159.34    7.66
  -1 -10  -3  124.13    8.18
   1  10   4   28.25    3.75
  -1 -10  -4   31.76    5.16
   1  10   4   34.93    5.96
  -1  10  -4   39.74    7.49
  -1 -10  -5   10.57    4.11
  -1  10  -6   33.43    5.82
  -1 -10  -6   25.44    5.32
  -1 -10  -7  278.09   13.66
  -1  10  -7  219.01   12.69
  -1  10  -8  277.86   14.80
  -1  10  -8  307.66   17.88
  -1 -10  -9  283.21   12.25
  -1 -10  -9  258.88   12.75
  -1  10  -9  178.81   13.02
  -1  10  -9  146.85   13.51
  -1 -10 -10  350.02   13.98
  -1 -10 -10  374.59   15.59
  -1  10 -10  355.81   19.02
  -1  10 -10  391.65   20.41
  -1 -10 -11  134.29    7.50
  -1 -10 -11  119.82    8.32
  -1  10 -12  298.41   15.09
  -1 -10 -12  286.90   10.74
  -1  10 -12  341.73   15.67
  -1 -10 -12  296.52   11.12
  -1  10 -12  326.74   17.60
  -1  10 -13    3.78    3.34
  -1 -10 -14   26.53    3.35
  -1 -10 -14   20.65    2.68
  -1  10 -15    3.86    2.35
  -1 -10 -15    2.30    1.68
   1  11 -14    9.50    2.57
   1 -11 -14    8.47    2.09
   1 -11 -14    7.69    1.62
   1  11 -13    2.03    3.87
   1  11 -13    3.72    2.97
  -1 -11  13    7.92    2.43
   1 -11 -13   11.21    1.82
   1 -11 -12    8.02    3.18
   1 -11 -12    8.56    2.38
   1  11 -12    8.19    3.88
   1 -11 -11    7.14    2.84
   1 -11 -11    5.12    3.19
   1  11 -11    0.51    3.89
   1  11 -11   -2.10    5.41
   1  11 -10   -0.25    4.50
  -1 -11  10    0.82    4.66
   1 -11 -10    2.14    3.40
   1 -11  -9   64.62    6.65
   1 -11  -9   51.35    5.72
   1  11  -9   60.34    7.99
   1 -11  -9   59.02    5.01
  -1 -11   9   58.22    8.39
   1  11  -8   43.39    6.63
   1 -11  -8   17.69    5.03
   1  11  -7  301.09   18.99
  -1  11   7  299.67   16.66
   1  11  -7  269.60   15.65
   1 -11  -6  181.79   16.43
   1  11  -6  164.84   13.72
   1  11  -6  162.00   11.51
  -1  11   6  146.31   11.81
   1  11  -6  122.31    9.52
   1 -11  -6   85.61    8.17
  -1 -11   6  132.54    9.61
   1  11  -5  541.16   22.97
  -1  11   5  554.50   24.66
   1  11  -5  588.31   26.13
   1  11  -4  124.28    9.69
  -1  11   4  101.80   10.12
   1  11  -4   23.12    3.64
   1  11  -4   82.11    7.65
   1 -11  -4   42.88    6.17
   1  11  -3  242.99   13.38
  -1  11   3  232.30   15.12
  -1 -11   3  255.08   13.77
   1  11  -3  274.44   13.60
   1 -11  -3  263.20   12.64
   1  11  -2   51.41    7.89
   1  11  -2   52.70    6.49
  -1  11   2   42.94    7.42
  -1 -11   1   12.75    3.34
  -1  11   1   12.33    5.81
   1  11  -1   15.59    5.66
   1  11   0   15.56    2.95
  -1 -11   0   16.67    3.94
   1  11   0   57.64    8.20
  -1  11   0   61.27    8.56
   1  11   1   46.28    7.52
  -1 -11  -2   24.75    4.29
  -1  11  -2   47.15    7.64
  -1 -11  -3  270.67   12.70
  -1 -11  -3  226.75   11.29
  -1 -11  -4  250.40   12.71
  -1  11  -4  395.79   19.21
  -1 -11  -5  693.05   23.91
   1  11   5  780.22   21.55
  -1  11  -6  121.00    9.59
  -1 -11  -6   92.23    8.04
  -1 -11  -7  285.83   19.55
  -1 -11  -7  322.89   14.26
  -1  11  -7  309.39   15.53
  -1 -11  -7  312.95   14.73
  -1  11  -8    4.36    6.59
  -1  11  -8    5.21    5.25
  -1  11  -8    5.97    4.89
  -1 -11  -8    1.50    2.41
   1  11   8    1.36    2.28
  -1 -11  -8    2.72    3.79
  -1  11  -9    4.37    6.07
  -1 -11  -9    2.16    3.28
  -1 -11  -9    1.16    3.63
   1  11   9    1.41    2.05
  -1  11  -9   -0.38    4.46
  -1 -11  -9    1.88    2.47
  -1 -11 -10   -0.15    3.11
  -1 -11 -10    1.16    2.70
  -1  11 -10    3.39    6.58
  -1  11 -10   -1.61    4.63
  -1 -11 -10   -0.45    2.15
  -1 -11 -11  119.50    6.61
  -1 -11 -11  105.16    7.25
  -1  11 -12   14.32    4.14
  -1 -11 -12    8.55    2.29
  -1 -11 -12   10.78    3.16
  -1 -11 -12    9.15    2.27
  -1  11 -13   43.28    5.04
  -1 -11 -13  110.83    4.93
  -1 -11 -14   21.57    2.12
  -1 -11 -14   33.85    3.08
   1 -12 -13   66.34    3.99
   1  12 -13   58.16    4.37
   1 -12 -12    8.63    1.96
   1 -12 -12    4.18    2.39
  -1 -12  12    3.37    2.06
   1  12 -12    1.69    2.59
   1 -12 -11  128.20    6.30
   1 -12 -11  118.05    6.93
   1  12 -11  122.06    8.44
   1  12 -10    1.91    3.90
   1 -12 -10   13.05    3.10
   1 -12 -10    6.98    3.25
   1 -12  -9  248.22   16.49
  -1 -12   9  282.41   15.68
   1  12  -9  299.14   15.68
   1  12  -8   16.07    4.91
   1  12  -8   25.45    7.87
   1 -12  -8    6.43    4.02
  -1  12   7   39.05    6.24
   1  12  -7   39.66    8.71
   1 -12  -7   68.61    6.51
   1  12  -7   53.38    6.74
   1 -12  -7   69.76    6.87
  -1 -12   6   -0.09    3.42
   1 -12  -6    4.25    3.70
   1  12  -6    0.70    3.70
  -1  12   6   -0.62    4.69
   1  12  -6    1.05    6.05
   1  12  -6    3.86    3.77
  -1 -12   5   16.31    5.09
   1  12  -5   18.21    4.95
  -1  12   5    7.67    5.12
   1 -12  -5   23.83    4.89
   1  12  -4  137.90   12.11
  -1  12   4  134.98   11.23
   1  12  -4  109.27    8.71
  -1  12   3  477.22   22.95
   1  12  -3  633.06   22.10
   1 -12  -3  660.25   20.47
  -1 -12   3  534.38   21.22
  -1 -12   2  167.69   11.78
  -1  12   2  204.85   13.59
   1  12  -2  191.81   13.92
   1  12  -1  417.09   20.98
  -1 -12   1  514.43   16.73
   1 -12   0   45.93    5.35
  -1 -12   0   52.92    5.63
  -1  12  -1  148.16   11.95
   1  12   1  146.53   11.90
  -1 -12  -1  181.85   10.00
  -1  12  -2   21.66    6.24
   1  12   2   14.84    5.70
  -1 -12  -2    1.21    3.45
   1  12   2    0.93    2.08
  -1  12  -3  100.40   10.42
   1  12   3   95.79    9.45
  -1 -12  -3   80.98    6.64
  -1 -12  -3   77.84    7.25
   1  12   4   10.40    4.89
   1  12   4    7.51    2.47
  -1 -12  -4    8.31    3.72
  -1 -12  -4    7.12    4.18
  -1 -12  -5    2.31    3.46
  -1 -12  -5    4.46    3.77
  -1 -12  -6    2.63    3.60
  -1 -12  -6    1.12    3.54
  -1  12  -7  216.12   12.83
  -1 -12  -7  228.39   11.88
  -1 -12  -7  223.35   11.39
  -1  12  -8   32.76    6.16
  -1 -12  -8   17.38    4.26
  -1  12  -9  244.54   16.00
  -1  12  -9  298.49   16.08
  -1 -12 -10   21.64    4.04
  -1 -12 -10   12.52    3.09
  -1 -12 -11  147.41    6.52
  -1 -12 -11  134.46    7.31
  -1  12 -12   -0.06    2.47
  -1 -12 -12   -0.85    2.28
  -1 -12 -12    1.03    2.00
  -1 -12 -13   14.28    2.27
  -1  12 -13   15.70    2.77
   1 -13 -12   40.42    2.90
   1  13 -12   27.59    2.92
   1 -13 -11    0.86    1.90
   1 -13 -11    0.60    1.46
  -1 -13  11    0.80    1.70
   1  13 -11    0.93    2.25
   1 -13 -10   35.32    3.38
   1 -13 -10   28.85    3.57
  -1 -13   9   91.82    7.69
   1  13  -9   90.18    8.04
   1 -13  -9   88.08    6.13
   1  13  -8   13.49    6.38
   1 -13  -8   65.24    5.42
  -1 -13   8   20.56    5.50
   1  13  -8   23.21    5.12
   1 -13  -8   50.56    5.40
   1 -13  -7  606.91   19.30
   1  13  -7  560.22   24.56
   1  13  -7  631.33   22.14
   1 -13  -7  618.68   20.03
   1 -13  -6   39.95    9.04
   1  13  -6   16.32    6.85
   1  13  -6   13.20    4.66
   1 -13  -6   40.35    5.54
   1  13  -5  493.53   22.66
   1  13  -5  528.38   19.39
   1 -13  -5  464.54   17.16
  -1 -13   5  490.18   18.81
   1  13  -4   48.92    6.14
  -1 -13   4   35.96    6.09
   1  13  -3  144.65    9.78
   1  13  -3  152.49   12.44
  -1 -13   2   18.19    5.13
   1  13  -2   21.97    3.32
   1  13  -2   23.02    4.95
   1  13  -2   20.10    6.59
  -1  13   2   19.31    5.96
  -1 -13   1    3.27    4.15
   1  13  -1    8.65    4.07
   1  13  -1   17.78    2.99
   1 -13  -1   15.74    3.86
  -1  13   1    2.91    4.92
  -1 -13   0    5.71    2.90
   1 -13   0    5.11    2.78
   1  13   0   16.26    6.23
  -1  13   0   16.21    5.80
  -1 -13  -1  181.51    9.58
  -1  13  -1  178.65   13.07
  -1 -13  -2  118.87    8.03
  -1  13  -2   35.61    7.69
  -1 -13  -3  377.75   15.24
   1  13   3  392.20   17.99
  -1  13  -3  415.10   20.14
  -1 -13  -4  144.90    9.22
  -1 -13  -4  101.37    7.11
   1 -13   5  400.77   15.98
  -1  13  -5  421.61   20.27
  -1 -13  -5  423.74   15.58
  -1 -13  -5  468.79   17.21
  -1 -13  -6   26.66    4.63
  -1 -13  -6   44.45    5.37
  -1 -13  -7  235.32   11.15
  -1 -13  -7  244.35   10.80
  -1  13  -8    6.44    4.41
  -1 -13  -8    0.62    2.70
  -1 -13  -8    0.88    3.15
  -1  13  -9   62.62    7.81
  -1 -13  -9   49.87    4.83
  -1  13  -9   51.37    6.41
  -1 -13 -10   28.12    3.18
  -1  13 -10   33.15    4.66
  -1 -13 -10   33.30    3.79
  -1  13 -11   28.10    3.74
  -1 -13 -11   36.39    3.34
  -1  13 -12    4.01    1.98
  -1 -13 -12    1.08    1.42
   1  14 -10   90.07    5.48
   1 -14 -10  119.67    5.16
   1  14  -9   52.24    5.58
   1  14  -9   54.25    4.94
   1 -14  -9   46.71    3.72
   1 -14  -8  104.51    5.64
   1  14  -8   59.53    6.16
   1 -14  -8   87.01    5.32
  -1 -14   8   56.79    6.01
  -1 -14   7    3.18    3.89
   1 -14  -7    1.49    2.55
   1 -14  -7    2.05    2.50
   1  14  -7    2.33    3.25
   1 -14  -6    8.70    3.09
   1 -14  -6    7.13    2.96
   1  14  -6    6.77    3.62
   1  14  -6    6.15    5.24
  -1 -14   5    9.90    3.46
   1 -14  -5    5.20    3.29
   1  14  -5    9.85    3.76
  -1  14   5   14.70    4.42
  -1 -14   4   36.57    5.40
   1  14  -4   42.44    5.36
  -1  14   4   25.05    5.70
   1  14  -4   23.00    6.37
  -1 -14   3  119.20    9.07
   1  14  -3  112.20    8.12
  -1  14   3  131.21   10.24
   1  14  -3  139.27   11.11
  -1 -14   2  140.58    9.40
  -1 -14   2  186.27   11.45
  -1  14   2  196.46   10.96
   1  14  -2  209.55   11.10
  -1  14   2  128.06   10.75
   1  14  -2  113.26   10.85
  -1 -14   1  346.07   14.74
  -1  14   1  341.63   16.61
   1  14  -1  320.17   13.59
  -1 -14   0  440.25   18.51
   1  14   0  372.23   18.48
  -1 -14  -1  410.36   17.48
   1 -14   1  386.61   15.04
  -1  14  -1  410.91   18.52
   1  14   1  402.63   17.56
   1  14   1  353.60   14.88
   1  14   2   93.28    8.89
  -1 -14  -2  182.45    8.88
  -1  14  -3    7.18    5.55
  -1 -14  -3    2.55    2.97
  -1 -14  -4   -0.13    2.77
   1 -14   4    1.00    3.01
  -1 -14  -5   47.31    5.11
  -1  14  -5   43.80    7.17
  -1 -14  -6   68.57    5.48
  -1 -14  -6   49.68    4.48
  -1 -14  -7   19.16    3.26
  -1 -14  -7   22.14    3.50
  -1 -14  -8  161.14    6.78
  -1 -14  -8  126.13    6.33
  -1 -14  -9   28.85    3.09
  -1 -14  -9   53.92    4.84
  -1 -14 -10  133.51    5.01
  -1 -14 -10   64.67    4.87
   1  15  -8   46.00    3.75
   1 -15  -8   40.85    3.97
   1 -15  -7    3.86    1.78
   1  15  -7    2.45    2.40
  -1  15   7    1.14    2.10
   1  15  -7    5.59    3.25
  -1 -15   6  272.95   12.46
  -1  15   6  276.57   11.43
   1  15  -6  294.77   12.07
  -1  15   5    4.79    3.04
   1  15  -5    4.48    2.97
   1  15  -5   10.24    4.72
  -1 -15   4  212.73    9.75
   1  15  -4  242.96   10.61
  -1  15   4  237.33   10.61
   1  15  -4  195.27   11.99
  -1 -15   3   24.21    4.15
   1  15  -3   27.68    3.94
  -1  15   3   22.36    3.92
  -1 -15   2   20.76    4.45
   1 -15  -2   18.26    4.51
   1 -15  -2   33.43    3.53
   1  15  -2   15.60    5.15
   1  15  -2   24.65    3.96
  -1  15   2   23.05    3.94
   1 -15  -1    0.78    2.84
  -1 -15   1    0.88    3.51
   1  15  -1    0.84    4.33
  -1  15   1   -1.12    4.23
   1  15  -1   -1.32    2.66
  -1  15   1   -1.64    2.75
  -1 -15   0    2.38    3.64
  -1 -15   0    1.54    2.86
   1  15   0    1.17    4.11
  -1  15   0    3.72    4.35
   1  15   0    2.21    2.66
  -1  15   0    0.85    2.88
  -1 -15  -1    7.84    3.61
  -1 -15  -1    6.69    3.88
  -1  15  -1    8.68    4.60
   1  15   1    9.15    4.34
   1  15   1    4.37    2.86
  -1 -15  -2  119.40    8.82
   1 -15   2  139.03    8.27
   1  15   2  134.77    8.00
   1 -15   3   48.57    4.87
  -1 -15  -3   54.28    6.37
   1  15   3   44.19    5.03
  -1 -15  -4  165.09   10.30
  -1  15  -4  157.67   10.58
  -1 -15  -5    4.34    3.33
  -1 -15  -5    8.26    4.19
   1  15   5    3.99    3.02
  -1 -15  -6  225.13   10.85
  -1 -15  -6  220.02    9.18
  -1  15  -6  191.00   10.82
   1  15   6  209.74   10.16
  -1 -15  -7    1.91    2.59
   1  15   7    1.93    2.40
  -1  15  -8   72.33    5.43
   1  15   8   77.85    4.84
  -1 -16   4  107.04    6.59
   1 -16  -4  108.37    6.45
   1  16  -4  105.02    5.88
   1 -16  -3   44.24    4.80
  -1  16   3   44.05    3.90
   1  16  -3   42.23    4.02
  -1 -16   2  116.85    6.21
   1 -16  -2  106.96    7.15
  -1  16   2  129.02    6.43
   1  16  -2  122.42    6.42
  -1 -16   1    6.07    2.71
   1 -16  -1    4.28    3.00
  -1  16   1    2.21    3.12
   1  16  -1    5.10    2.33
  -1  16   1    7.36    2.43
  -1 -16   0  151.37    7.98
   1 -16   0  146.89    7.78
  -1  16   0  174.12    7.61
   1  16   0  172.06    7.58
  -1 -16  -1    2.80    2.78
   1 -16   1    1.95    2.33
  -1  16  -1    3.21    3.30
   1  16   1    2.55    2.20
  -1  16  -1    4.93    2.42
  -1 -16  -2   41.09    4.68
  -1 -16  -2   37.00    3.86
   1  16   2   41.68    3.91
  -1  16  -2   47.27    4.17
  -1 -16  -3    1.68    2.38
  -1 -16  -3    7.27    2.97
  -1  16  -3    3.70    3.12
   1  16   3    6.60    2.33
  -1  16  -3    7.19    2.58
  -1 -16  -4   54.27    4.57
  -1 -16  -4   49.28    4.45
   1  16   4   47.51    4.14
  -1  16  -4   55.93    4.51
  -1  16  -4   58.25    5.22
  -2   0  19   -0.69    2.97
  -2   0  19    0.21    1.26
  -2   0  18    3.67    2.32
  -2   0  18    1.77    3.94
  -2   0  17   -0.75    2.61
  -2   0  17   -1.19    4.44
  -2   0  16   -0.80    3.08
  -2   0  15   -0.72    3.18
  -2   0  14  441.47   16.97
   2   0 -13    0.28    2.19
  -2   0  13    1.42    3.17
  -2   0  12 1186.09   32.19
   2   0 -11    1.61    3.36
  -2   0  11   -0.07    2.79
   2   0 -10 1446.55   36.31
  -2   0  10 1456.07   42.52
  -2   0  10 1359.78   35.01
   2   0 -10 1379.16   33.69
   2   0  -9    0.85    2.72
   2   0  -9    1.44    2.57
  -2   0   9    0.11    1.72
   2   0  -9    0.70    2.35
  -2   0   9   -0.15    2.09
   2   0  -9    2.64    5.27
   2   0  -9    2.73    2.99
  -2   0   9    1.53    2.64
   2   0  -8   27.52    5.49
   2   0  -8   30.68    5.61
  -2   0   8   30.07    5.28
  -2   0   8   35.46    4.93
   2   0  -8   27.11    4.85
   2   0  -8   24.60    3.81
  -2   0   8   10.70    3.08
   2   0  -7    1.50    2.72
  -2   0   7    2.12    1.90
   2   0  -7    0.13    2.44
  -2   0   7    0.12    2.13
   2   0  -7    1.22    2.22
   2   0  -6  267.50   13.99
   2   0  -6  288.52   14.44
  -2   0   6  285.78   14.35
   2   0  -6  279.05   13.86
  -2   0   6  308.27   12.63
   2   0  -5    0.10    1.04
  -2   0   5    0.57    1.74
  -2   0   5   -0.09    2.23
   2   0  -5    0.12    1.61
  -2   0   4 2739.31   64.06
   2   0  -4 2649.62   58.88
   2   0  -3   -0.37    2.13
  -2   0   3    0.93    2.39
   2   0  -3    0.50    1.14
  -2   0   2  528.74   14.45
  -2   0   2  606.70   17.85
   2   0  -2  604.67   17.60
   2   0  -2  544.97   14.01
   2   0  -1    0.29    0.99
  -2   0   1    0.32    1.26
  -2   0   1    0.63    1.75
   2   0  -1    0.59    1.50
  -2   0   0 4792.58   97.18
   2   0   0 4814.83   97.43
   2   0   1    0.57    1.76
  -2   0  -1    0.65    1.51
   2   0   1    1.04    1.49
   2   0   1   -0.10    0.89
  -2   0  -1    1.25    1.00
   2   0   2   73.03    4.85
   2   0   2   60.23    4.73
   2   0   2   62.30    4.89
   2   0   3    0.82    2.05
  -2   0  -3   -0.37    2.02
   2   0   3    0.36    1.76
  -2   0  -3    0.19    0.70
  -2   0  -4    3.19    2.48
   2   0   4    2.79    2.33
  -2   0  -4    3.56    2.51
  -2   0  -4    1.24    1.02
   2   0   5    0.55    2.13
  -2   0  -5   -1.48    2.43
  -2   0  -5    0.55    2.16
  -2   0  -5    1.05    1.13
  -2   0  -6  859.87   29.02
  -2   0  -6  872.28   29.88
   2   0   6  848.56   21.85
   2   0   6  932.06   29.45
   2   0   6  873.55   28.81
  -2   0  -6  895.67   21.67
  -2   0  -7    0.13    2.46
  -2   0  -7    0.43    2.48
   2   0   7   -0.39    2.35
   2   0   7    0.13    2.19
   2   0   7   -0.25    2.14
   2   0   7    0.05    1.17
  -2   0  -7    0.77    1.12
   2   0   8 2264.27   58.34
   2   0   8 2237.50   57.43
  -2   0  -8 2190.71   58.34
  -2   0  -8 2177.17   59.96
   2   0   8 2167.30   57.12
   2   0   9   -0.33    2.31
  -2   0  -9    1.59    3.05
  -2   0  -9   -0.18    2.57
  -2   0 -12  212.28    9.20
  -2   0 -13    0.55    6.10
  -2   0 -14  141.23    7.33
   2   0  16    1.72    4.87
   2   0  17    0.12    4.52
   2   0  18  282.52   10.26
   2   0  18  165.82   11.40
   2   0  19    0.15    3.09
  -2  -1  19   30.43    2.61
  -2  -1  19   31.91    4.55
  -2   1  18   63.10    4.26
  -2  -1  18   53.95    4.41
  -2   1  18   55.13    6.56
  -2  -1  18   57.44    6.65
  -2   1  17  142.11    8.09
  -2  -1  17  144.51    8.05
  -2   1  17  134.61   10.41
  -2  -1  16  166.12    9.25
  -2   1  16  162.18    9.29
  -2   1  16  148.03   11.57
  -2  -1  15  172.23   10.02
  -2   1  15  164.62    9.83
  -2   1  14  236.57   12.30
  -2  -1  14  244.14   12.41
  -2  -1  13    1.57    3.29
  -2   1  13    3.16    3.24
  -2  -1  12  258.98   12.15
  -2   1  12  278.02   12.39
   2   1 -12  274.95   13.25
  -2   1  11  107.53    7.58
  -2  -1  11   97.32    7.28
  -2  -1  10  324.39   18.40
  -2  -1  10  410.42   14.73
  -2   1  10  422.74   15.01
   2  -1 -10  382.05   13.92
   2   1 -10  463.86   16.12
   2   1 -10  340.58   20.16
   2   1  -9   98.31    9.66
   2  -1  -9  102.40   10.82
   2  -1  -9   79.50    4.62
  -2  -1   9   90.33   10.24
  -2   1   9   86.33    9.64
  -2  -1   9   92.05    9.09
  -2   1   9   95.95    9.82
   2   1  -9  107.77   11.00
  -2   1   9  106.70    7.99
  -2  -1   9  105.43    9.30
   2  -1  -9   96.63    9.36
   2  -1  -9  103.08   10.39
   2  -1  -9   78.48    8.82
   2  -1  -9   71.82    7.50
   2   1  -9   75.89    5.05
   2  -1  -9   76.55    5.57
   2   1  -9   76.15    6.09
  -2  -1   9   68.31    5.74
  -2   1   9   71.63    5.93
   2  -1  -8  525.41   17.32
   2   1  -8  625.86   25.05
   2  -1  -8  619.16   26.90
  -2  -1   8  550.82   25.76
  -2  -1   8  584.48   24.00
  -2   1   8  615.12   25.49
  -2   1   8  622.05   20.87
  -2  -1   8  634.87   23.83
   2  -1  -8  622.63   24.80
   2   1  -8  606.94   26.40
   2  -1  -8  612.15   25.85
   2   1  -8  711.34   22.94
   2  -1  -8  707.71   23.32
   2  -1  -8  682.13   21.43
   2   1  -8  673.82   20.86
   2  -1  -8  590.23   17.40
  -2  -1   8  660.73   19.43
   2  -1  -8  630.86   19.27
   2   1  -8  672.94   19.01
  -2   1   8  639.82   18.73
  -2  -1   8  589.99   18.29
   2  -1  -7  104.46    6.33
   2   1  -7  104.01    8.84
  -2  -1   7   97.32    9.49
   2  -1  -7  109.01    9.77
  -2  -1   7  123.17    8.96
   2  -1  -7  115.42    9.40
  -2   1   7  123.29    7.45
  -2   1   7  122.76   10.03
  -2  -1   7  109.65    9.03
   2   1  -7  117.99   10.13
   2  -1  -7  122.98    9.93
   2   1  -6  208.72   11.47
  -2  -1   6  199.83   12.87
   2  -1  -6  176.47    8.90
   2  -1  -6  208.23   12.00
  -2  -1   6  221.56   12.41
  -2   1   6  230.93    9.62
  -2   1   6  205.06   12.74
  -2  -1   6  237.73   11.80
   2  -1  -6  215.29   12.36
   2   1  -6  223.71   11.48
   2   1  -6  214.75   12.61
  -2  -1   5   72.93    7.11
   2  -1  -5   88.35    5.70
   2   1  -5   82.83    7.08
  -2   1   5   90.26    7.76
  -2  -1   5   83.16    7.12
  -2  -1   5   87.39    6.52
   2   1  -5   85.55    6.35
  -2   1   5   91.59    5.11
   2  -1  -4  438.09   14.30
   2   1  -4  445.20   10.92
   2   1  -4  446.61   14.74
  -2   1   4  457.96   17.70
   2  -1  -4  410.01   16.57
  -2  -1   4  463.39   16.48
   2  -1  -4  389.80   12.18
   2  -1  -3  303.33   11.05
  -2  -1   3  275.60    8.22
   2   1  -3  306.25    9.61
   2  -1  -3  292.61    8.25
   2   1  -3  294.92   10.52
   2  -1  -3  296.48   12.78
  -2  -1   3  314.34   12.14
  -2   1   3  320.36   13.65
   2   1  -2  765.83   19.93
   2   1  -2  827.00   20.48
  -2  -1   2  767.83   18.23
   2  -1  -2  755.71   16.64
   2   1  -2  760.42   19.73
  -2   1   2  706.03   23.54
   2  -1  -2  791.71   22.63
  -2  -1   2  757.42   20.87
   2  -1  -1  305.18   10.31
   2   1  -1  302.62    9.73
  -2   1   1  316.85    7.95
  -2  -1   1  282.32    7.91
  -2   1   1  290.76    7.66
   2  -1  -1  301.75   11.21
  -2  -1   0  201.40    8.10
   2  -1   0  206.40    7.96
   2   1   0  175.05    8.15
   2  -1   0  191.78    7.50
  -2  -1   0  214.50    7.97
   2   1   0  197.09    7.70
  -2   1   0  200.56    7.94
   2  -1   0  184.78    5.40
   2   1   0  175.34    6.69
   2  -1   0  208.33    7.60
   2   1   0  182.27    5.76
   2   1   1   31.84    3.37
  -2  -1  -1   36.92    4.03
  -2   1  -1   40.24    3.73
   2  -1   1   27.91    2.91
  -2  -1  -1   31.03    3.49
  -2   1  -1   42.85    2.48
   2  -1   1   46.07    2.78
   2   1   1   57.33    3.61
   2  -1   1   48.71    2.54
  -2  -1  -2 1119.54   28.47
   2  -1   2 1101.46   26.36
  -2  -1  -2 1073.15   28.58
   2   1   2 1105.39   28.08
   2  -1   2 1101.97   27.92
  -2  -1  -2 1134.47   25.39
   2  -1   3 1768.61   39.90
  -2   1  -3 1633.13   39.42
  -2  -1  -3 1717.34   42.01
   2   1   3 1696.23   41.90
  -2   1  -3 1736.04   41.86
   2   1   3 1625.68   40.19
   2  -1   3 1771.21   41.89
   2  -1   3 1684.83   39.29
  -2  -1  -3 1757.50   37.78
  -2   1  -4 1106.58   29.60
  -2  -1  -4 1234.17   32.24
   2  -1   4 1142.01   29.99
   2  -1   4 1032.04   28.13
   2   1   4 1151.01   32.27
  -2   1  -4 1154.78   32.24
  -2  -1  -4 1119.42   30.79
  -2  -1  -4 1171.74   27.35
   2   1   4 1106.40   30.07
  -2   1  -5  890.59   27.04
   2  -1   5  971.70   27.66
  -2  -1  -5 1003.36   28.34
  -2   1  -5  957.88   30.06
   2   1   5  961.33   29.95
  -2  -1  -5  930.28   28.47
  -2  -1  -5  899.16   23.87
   2  -1   5  881.80   28.61
   2  -1   5  915.69   28.55
   2   1   5  910.46   27.56
  -2   1  -6 1112.28   33.35
   2  -1   6 1171.12   33.81
  -2  -1  -6 1144.24   36.33
   2   1   6 1179.32   36.55
  -2   1  -6 1142.77   36.23
  -2  -1  -6 1105.70   34.75
  -2  -1  -6 1194.93   33.17
  -2  -1  -6 1117.33   30.07
   2  -1   6 1177.57   35.75
   2   1   6 1189.52   34.61
  -2   1  -7  799.01   27.80
  -2  -1  -7  833.39   30.72
  -2   1  -7  791.17   23.52
  -2  -1  -7  796.98   29.42
  -2  -1  -7  864.54   26.42
   2   1   7  860.22   30.45
  -2   1  -7  826.66   30.95
   2  -1   7  812.01   27.38
   2  -1   7  696.87   18.20
   2   1   7  813.85   28.32
   2  -1   7  789.81   29.02
  -2  -1  -7  832.56   23.42
   2   1   7  815.77   28.25
   2  -1   7  770.19   28.53
  -2   1  -8   81.13    6.18
  -2   1  -8   77.64    8.30
  -2  -1  -8   74.92    9.07
  -2   1  -8   82.37    9.64
  -2   1  -8   70.54    5.65
  -2  -1  -8   76.00    8.95
   2   1   8   85.13    9.39
   2  -1   8   73.69    7.76
  -2  -1  -8   72.62    5.76
   2   1   8   76.59    8.27
   2  -1   8   78.57    8.74
  -2   1  -9    1.30    1.29
  -2  -1  -9    3.04    3.15
  -2   1  -9    3.03    2.82
  -2  -1  -9    0.57    2.76
  -2   1  -9    2.29    3.42
   2   1   9    2.21    2.43
  -2  -1  -9    0.87    1.35
   2  -1   9    4.95    3.05
  -2  -1 -10   23.92    3.37
  -2   1 -10   22.64    2.93
  -2   1 -10   23.24    5.40
  -2  -1 -11   50.24    7.64
  -2   1 -11   89.68    5.33
  -2  -1 -12   50.71    7.95
  -2   1 -13   56.00    7.01
  -2   1 -13   56.22    4.51
  -2  -1 -13   59.52    5.12
  -2   1 -14  591.64   25.95
  -2  -1 -15   46.99    4.51
   2   1  15    9.84    6.48
   2   1  16   32.64    6.77
   2   1  17  100.65    9.63
   2  -1  17  101.57    9.61
   2  -1  18   77.74    5.24
   2   1  18   75.43    8.09
   2  -1  18   78.10    7.74
   2  -1  19   37.73    3.21
   2   1  19   42.40    3.34
   2  -1  19   55.97    5.81
   2   1  19   53.42    5.73
  -2  -2  19   73.34    6.06
  -2   2  18   11.89    2.05
  -2  -2  18   11.99    2.62
  -2   2  18   13.84    4.20
  -2   2  17   10.60    2.59
  -2   2  17    3.28    4.64
  -2   2  17    7.29    3.16
  -2  -2  17    7.31    2.86
   2  -2 -17   16.55    2.50
  -2   2  16   -0.48    4.86
  -2   2  16    1.86    3.08
  -2  -2  16    1.77    2.90
  -2   2  15   78.04    9.05
   2   2 -15   79.11   10.29
  -2  -2  15   72.96    6.84
  -2   2  15   65.64    6.79
   2   2 -14  141.77   10.06
   2  -2 -14  124.07    7.32
  -2  -2  14  136.05    9.02
  -2   2  14  131.46    8.99
   2   2 -13  107.83    8.78
  -2   2  13  111.46    8.31
  -2  -2  13  117.53    8.38
   2  -2 -13  131.02    7.48
   2   2 -12   58.51    6.68
  -2   2  12   56.49    6.05
  -2  -2  12   52.89    5.86
   2  -2 -12   62.30    5.05
   2   2 -11  113.05    8.45
  -2   2  11  123.84    8.40
  -2  -2  11  126.18    8.19
   2  -2 -11  141.75    7.46
   2  -2 -10   63.68    7.47
   2  -2 -10   76.76    6.16
   2   2 -10   77.78    6.61
  -2   2  10   79.28    6.64
  -2  -2  10   70.37    6.12
   2   2  -9  481.60   20.98
   2  -2  -9  433.60   16.02
  -2   2   9  479.48   23.20
  -2  -2   9  452.82   20.91
   2  -2  -9  481.90   22.35
  -2  -2   9  482.28   22.04
   2  -2  -9  476.33   22.63
   2  -2  -9  291.51   16.28
   2  -2  -9  324.81   15.92
   2   2  -9  322.97   15.28
   2  -2  -9  367.71   13.46
  -2  -2   9  331.66   14.04
   2   2  -9  377.72   14.45
  -2   2   9  383.96   14.45
   2  -2  -8   30.43    6.24
   2   2  -8   38.02    5.52
  -2  -2   8   28.04    6.02
  -2  -2   8   31.06    5.44
  -2  -2   8   26.30    5.05
  -2   2   8   24.75    3.33
  -2   2   8   34.30    6.14
   2  -2  -8   28.01    5.55
   2  -2  -8   29.70    5.59
   2  -2  -8  175.85   10.94
   2   2  -8  190.98   10.59
   2  -2  -8  163.43    9.89
   2   2  -8  167.65    9.49
   2  -2  -8   69.13    5.26
  -2  -2   8  134.27    8.03
   2   2  -8  123.84    7.22
  -2   2   8   99.93    6.72
   2  -2  -7 1597.60   38.91
   2  -2  -7 1567.79   37.68
   2   2  -7 1600.35   37.61
   2   2  -7 1612.80   37.24
  -2   2   7 1425.46   43.77
   2  -2  -7 1370.64   42.29
  -2  -2   7 1371.80   41.36
  -2   2   7 1372.67   33.67
  -2  -2   7 1370.86   40.93
   2   2  -7 1329.74   40.76
   2  -2  -7 1350.01   41.22
  -2   2   7 1401.51   35.24
  -2  -2   7 1415.33   45.02
   2   2  -7 1382.52   39.39
   2  -2  -7 1299.33   32.85
   2  -2  -6   85.50    7.48
   2  -2  -6   75.40    7.99
  -2  -2   6   80.49    7.47
  -2   2   6   95.97    9.00
  -2  -2   6   89.89    7.78
  -2   2   6   90.03    4.76
   2   2  -6   78.98    7.19
  -2  -2   6   87.59    8.58
   2  -2  -6   85.15    8.50
   2   2  -6   82.08    6.71
  -2  -2   5    4.51    2.48
  -2   2   5    5.79    3.09
  -2  -2   5    6.38    2.61
   2   2  -5    5.24    2.35
  -2  -2   5    2.94    2.34
   2  -2  -5    8.56    3.05
  -2  -2   4  264.78   11.31
   2   2  -4  253.92   11.57
   2   2  -4  261.73   12.23
   2  -2  -4  283.32   13.84
  -2   2   4  291.88   14.84
  -2  -2   4  270.43   12.07
  -2  -2   4  270.19   12.57
   2  -2  -4  286.04   13.24
  -2   2   3 4174.22   90.24
   2  -2  -3 4105.67   89.02
  -2  -2   3 4204.06   86.65
   2   2  -3 4020.95   85.97
   2   2  -3 4238.76   84.24
  -2  -2   3 4199.41   86.57
   2   2  -3 4092.75   86.61
  -2   2   2   55.01    5.29
  -2  -2   2   49.56    3.70
   2   2  -2   49.75    4.33
   2  -2  -2   49.79    5.01
  -2   2   2   56.30    3.80
   2   2  -2   58.49    4.08
  -2  -2   2   50.52    3.72
   2   2  -2   59.60    4.73
   2   2  -1  495.13   13.79
  -2  -2   1  460.47   14.51
  -2   2   1  491.38   13.29
  -2  -2   1  513.54   13.72
   2  -2  -1  476.23   15.56
   2  -2  -1  537.60   12.07
   2   2  -1  488.37   14.99
  -2  -2   1  481.42   14.13
   2  -2  -1  472.08   15.78
   2   2  -1  463.53   14.23
  -2  -2   1  443.07   14.72
  -2  -2   0 2338.57   49.57
  -2  -2   0 2278.87   50.78
  -2   2   0 2363.45   50.59
   2   2   0 2413.19   50.01
   2   2   0 2070.56   50.82
   2  -2   0 2382.61   49.43
   2  -2   0 2298.34   51.01
  -2   2   0 2265.09   49.28
   2  -2   0 2410.54   50.42
  -2  -2   0 2424.30   52.82
   2  -2   0 2499.14   52.41
  -2  -2   0 2613.73   51.95
   2  -2   1  719.53   15.84
  -2   2  -1  831.47   18.69
   2  -2   1  784.76   18.94
   2   2   1  753.78   19.46
   2  -2   1  733.71   19.17
   2   2   1  717.68   20.15
   2  -2   1  739.40   20.81
  -2  -2  -1  657.68   19.79
   2  -2   1  872.08   21.39
  -2  -2  -1  870.02   22.12
   2  -2   1  892.23   19.81
   2  -2   2 2147.33   45.25
   2  -2   2 1994.39   41.52
   2   2   2 2133.23   46.03
   2  -2   2 2024.46   47.55
   2  -2   2 2034.75   43.71
  -2  -2  -2 2087.32   45.76
   2   2   2 1971.61   47.33
  -2  -2  -2 2031.72   47.71
   2  -2   2 1984.03   42.06
   2  -2   2 2105.27   47.13
   2   2   2 2015.15   43.96
  -2  -2  -3 1399.56   34.61
   2  -2   3 1341.89   37.14
  -2   2  -3 1546.21   36.50
   2  -2   3 1513.49   33.77
  -2  -2  -3 1464.48   37.91
   2  -2   3 1457.94   33.95
   2  -2   3 1463.90   37.19
   2   2   3 1407.14   37.98
  -2   2  -3 1399.14   33.20
   2   2   4    1.64    1.76
  -2  -2  -4    2.32    1.97
   2  -2   4    2.43    2.52
   2  -2   4    2.18    2.24
  -2   2  -4    3.95    2.38
  -2  -2  -4    3.68    2.87
  -2  -2  -4    5.21    2.16
  -2   2  -4    4.01    1.88
   2  -2   4    2.77    1.67
  -2  -2  -4    3.76    2.70
   2  -2   4    2.49    1.70
   2   2   4    2.67    2.56
   2  -2   5  222.53   12.35
   2  -2   5  200.22   12.27
  -2  -2  -5  223.59   10.56
   2   2   5  203.26   10.77
  -2   2  -5  224.02   10.34
  -2  -2  -5  246.95   12.75
   2  -2   5  230.59    9.84
   2  -2   5  231.26   10.55
  -2   2  -5  213.90   10.44
   2   2   5  251.24   13.78
  -2  -2  -5  237.59   13.66
  -2   2  -5  223.06   12.98
   2  -2   5  213.74   12.42
  -2  -2  -5  223.54   11.56
   2  -2   6    7.78    3.44
   2   2   6    7.80    2.86
  -2  -2  -6    5.71    2.26
   2  -2   6    7.22    2.95
   2  -2   6    6.21    3.05
  -2  -2  -6    7.12    3.04
   2  -2   6    3.58    2.05
  -2   2  -6    3.94    2.91
  -2  -2  -6    5.01    2.58
  -2   2  -6    4.17    2.19
  -2   2  -6    2.88    1.79
   2   2   6    3.31    2.97
  -2   2  -7  321.39   13.17
   2   2   7  418.36   18.21
  -2  -2  -7  401.39   16.51
   2  -2   7  391.04   19.83
  -2   2  -7  381.54   14.03
  -2   2  -7  385.36   16.87
  -2  -2  -7  408.11   17.97
   2  -2   7  370.26   18.75
  -2  -2  -7  386.70   18.68
  -2   2  -7  403.59   20.78
   2   2   7  405.23   20.57
   2  -2   7  399.16   16.76
  -2   2  -8   97.88    8.81
  -2  -2  -8  103.82   11.05
  -2   2  -8  103.77   11.19
  -2  -2  -8   97.63    9.82
  -2  -2  -8   89.14    8.34
  -2  -2  -8   95.63    5.62
   2  -2   8   87.19    9.33
   2   2   8  102.71   10.84
   2  -2   8   81.90    9.41
   2  -2   8   71.32    8.68
  -2  -2  -8   80.30    7.37
   2   2   8   75.27    8.30
  -2  -2  -9 1158.69   34.27
   2   2   9 1189.19   39.46
  -2  -2  -9 1145.56   28.54
  -2   2  -9 1196.99   38.31
   2  -2   9 1090.93   40.00
  -2  -2  -9 1168.16   41.46
  -2  -2  -9 1191.02   36.57
  -2  -2 -10   11.31    3.02
  -2  -2 -11  325.41   12.26
  -2  -2 -11  311.27   11.66
  -2  -2 -12  122.03    6.85
  -2   2 -13    3.11    4.16
   2   2  13    6.11    5.41
  -2   2 -14   86.15    8.27
  -2  -2 -14   66.67    5.69
  -2   2 -14  123.22   12.83
   2   2  14  100.62   10.77
   2   2  15   -1.45    5.24
  -2  -2 -16    2.06    2.29
   2   2  16   -1.75    4.84
  -2  -2 -17   13.51    2.45
   2   2  17    0.24    4.70
   2  -2  17    2.01    4.62
   2   2  18   27.03    3.32
  -2   2 -18   13.85    4.72
   2  -2  18   14.82    4.68
   2  -2  19   87.15    4.53
   2   2  19   79.80    4.27
  -2  -3  19   42.78    4.85
   2   3 -18   24.88    5.12
  -2   3  18   20.82    4.60
  -2  -3  18   11.44    2.46
  -2   3  18    9.41    2.23
  -2   3  17  401.24   12.29
  -2  -3  17  375.63   13.34
  -2   3  16    1.60    2.03
   2  -3 -16    0.24    2.32
  -2  -3  16    5.00    3.00
  -2   3  16    5.55    3.26
  -2   3  15  493.50   16.25
  -2   3  15  453.78   17.74
  -2  -3  15  446.42   17.13
  -2   3  15  431.23   20.68
   2  -3 -14   13.46    3.40
   2   3 -14    9.58    4.22
  -2   3  14   10.20    3.96
  -2  -3  14    7.97    3.82
  -2   3  14    6.36    5.34
  -2   3  13    6.34    5.72
   2   3 -13   12.78    4.63
  -2   3  13   21.59    4.72
  -2  -3  13   27.96    5.02
   2  -3 -13   38.70    4.45
   2   3 -12    1.12    3.53
  -2   3  12    1.88    3.20
  -2  -3  12   -0.72    3.46
   2  -3 -12    2.35    2.80
   2  -3 -11   20.54    6.10
   2  -3 -11   22.86    3.98
   2   3 -11   16.14    4.45
  -2   3  11   19.75    4.39
  -2  -3  11   21.29    4.46
   2   3 -10   82.54    8.47
   2  -3 -10   80.93    6.65
  -2  -3  10   83.49    7.18
   2   3 -10   79.55    7.29
  -2   3  10   79.74    7.04
   2  -3  -9   82.95    9.51
   2   3  -9   95.09    8.60
   2  -3  -9   98.47    9.29
   2  -3  -9  121.03    7.60
  -2  -3   9  126.75    8.72
   2   3  -9  114.00    8.09
  -2   3   9  129.42    8.42
   2   3  -8   42.69    5.43
  -2  -3   8   46.20    7.74
   2  -3  -8   41.43    7.04
   2   3  -8   39.30    5.72
  -2   3   8   40.76    6.99
  -2  -3   8   46.19    7.62
  -2  -3   8   47.53    6.72
   2  -3  -8   46.12    7.12
  -2  -3   8   43.06    6.53
   2   3  -8   42.17    6.59
   2  -3  -8   42.67    6.33
  -2  -3   8   39.78    5.77
   2   3  -8   35.36    5.19
  -2   3   8   42.46    5.38
  -2  -3   7 2327.17   66.37
   2   3  -7 2304.45   58.20
   2  -3  -7 2209.92   66.25
   2  -3  -7 3084.77   61.36
   2   3  -7 3187.68   59.57
  -2  -3   7 2838.68   59.50
   2   3  -7 2681.53   56.26
  -2  -3   7 2187.83   61.43
  -2  -3   7 2281.28   64.95
  -2   3   7 2298.75   66.31
  -2  -3   7 2149.78   62.31
   2   3  -7 2177.85   62.49
   2   3  -7 2179.05   63.47
   2  -3  -7 2114.03   60.60
   2  -3  -7 2294.73   65.28
  -2   3   7 2393.89   56.49
   2  -3  -6  301.35   14.64
  -2  -3   6  303.62   15.79
  -2  -3   6  309.56   15.19
  -2   3   6  313.57   17.83
   2   3  -6  307.21   16.06
   2   3  -6  282.19   15.20
   2   3  -6  328.39   13.37
  -2  -3   6  329.67   17.28
   2  -3  -6  341.01   17.92
   2   3  -5 1417.17   38.86
  -2  -3   5 1393.53   38.08
   2  -3  -5 1329.81   40.69
  -2  -3   5 1383.50   37.71
   2   3  -5 1381.14   38.93
  -2   3   5 1412.80   42.65
   2   3  -5 1292.40   33.53
  -2  -3   5 1365.89   39.31
   2  -3  -5 1380.77   40.75
  -2   3   4  780.62   27.63
  -2  -3   4  774.86   24.08
   2   3  -4  752.83   24.70
   2  -3  -4  787.19   26.84
  -2  -3   4  776.78   24.39
   2   3  -4  789.73   25.12
  -2  -3   4  811.36   25.54
   2   3  -4  804.87   25.27
   2  -3  -4  843.32   27.31
   2   3  -4  834.19   21.54
   2   3  -3 1889.53   44.12
  -2  -3   3 1837.24   43.09
   2   3  -3 1861.30   44.86
   2  -3  -3 1797.66   46.60
  -2   3   3 1826.43   42.93
  -2   3   3 1731.85   46.72
  -2  -3   3 1728.31   40.05
   2  -3  -3 1888.31   46.10
   2   3  -3 1825.35   44.85
   2   3  -3 1818.79   40.62
  -2  -3   2   28.42    3.39
   2   3  -2   23.11    3.21
  -2  -3   2   21.94    3.26
   2   3  -2   23.24    3.46
   2  -3  -2   22.90    3.84
  -2   3   2   24.29    3.15
   2   3  -2   27.99    3.74
   2   3  -2   24.64    2.78
  -2   3   1   44.17    2.88
   2   3  -1   54.28    4.44
  -2  -3   1   50.16    4.14
  -2   3   1   51.67    4.22
  -2  -3   1   48.06    4.44
   2  -3  -1   40.24    2.47
   2  -3  -1   56.78    5.20
   2   3  -1   48.25    4.54
   2   3  -1   73.25    4.66
   2   3  -1   65.77    5.37
  -2  -3   1   77.36    4.67
   2   3   0   46.79    4.47
   2  -3   0   52.74    3.66
  -2   3   0   54.13    4.18
   2   3   0   50.88    4.36
  -2  -3   0   46.94    4.42
   2  -3   0   45.70    3.91
   2  -3   0   55.71    4.83
  -2   3   0   50.16    4.55
  -2  -3   0   52.75    4.18
   2   3   0   60.61    4.71
  -2  -3   0   61.82    4.66
   2  -3   0   62.55    5.30
   2  -3   1 1810.17   42.12
  -2   3  -1 1782.47   41.37
   2  -3   1 1817.85   41.28
   2  -3   1 1637.28   37.28
   2  -3   1 1750.50   41.39
   2   3   1 1819.48   42.12
   2   3   1 1763.55   42.68
  -2  -3  -1 1743.11   42.38
  -2   3  -1 1834.12   40.99
  -2  -3  -1 1953.11   43.46
   2  -3   1 1939.97   43.32
   2   3   1 1912.80   43.81
   2  -3   1 1925.66   39.70
   2  -3   1 1672.93   42.65
   2   3   1 1924.24   38.03
  -2   3  -1 1790.60   37.52
   2  -3   2   36.16    4.53
   2   3   2   37.22    4.21
   2  -3   2   35.03    3.30
   2  -3   2   31.50    3.69
   2   3   2   39.21    4.07
   2  -3   2   34.83    2.82
  -2  -3  -2   39.12    4.72
   2  -3   2   38.40    3.93
   2  -3   2   41.57    4.37
   2   3   2   38.07    2.92
   2  -3   3 1991.93   48.50
   2  -3   3 1949.56   45.91
  -2  -3  -3 1953.05   46.49
   2  -3   3 1894.81   40.74
   2   3   3 2027.59   46.68
   2   3   3 1895.06   41.93
  -2  -3  -3 1851.43   47.87
   2  -3   3 1854.67   40.96
   2  -3   3 1726.23   41.95
   2  -3   3 1907.35   46.88
   2  -3   4   71.54    7.05
   2  -3   4   72.97    6.46
   2  -3   4   63.87    3.40
   2   3   4   63.25    4.95
  -2  -3  -4   67.62    6.05
   2   3   4   77.00    6.53
   2  -3   4   63.33    3.02
   2  -3   4   55.65    4.07
  -2  -3  -4   58.87    6.65
  -2   3  -4   47.86    3.65
   2  -3   4   58.45    5.02
   2   3   5 1552.20   37.93
   2  -3   5 1499.42   42.76
   2  -3   5 1581.72   43.30
  -2  -3  -5 1637.14   40.44
   2  -3   5 1409.51   30.46
   2  -3   5 1497.53   42.19
   2  -3   5 1346.77   30.35
  -2  -3  -5 1534.41   44.27
   2   3   5 1576.50   44.59
  -2   3  -5 1439.46   42.16
   2  -3   5 1616.20   36.53
  -2  -3  -5 1447.77   37.75
   2  -3   5 1486.44   35.14
   2  -3   5 1595.30   40.64
  -2   3  -5 1471.87   34.75
   2  -3   6   21.15    5.03
   2  -3   6   27.67    5.12
  -2  -3  -6   25.14    4.31
   2  -3   6   22.58    4.83
  -2  -3  -6   29.71    5.37
  -2  -3  -6   28.80    5.74
   2   3   6   32.02    5.92
  -2  -3  -6   31.76    4.63
  -2   3  -6   35.93    5.96
   2  -3   6   26.18    3.37
   2  -3   6   29.27    3.59
   2  -3   6   27.18    5.14
  -2  -3  -6   35.38    3.31
  -2   3  -6   28.99    3.58
  -2  -3  -7 1584.44   38.27
  -2   3  -7 1629.22   42.99
  -2  -3  -7 1730.16   53.99
  -2  -3  -7 1651.78   47.27
  -2   3  -7 1643.94   51.88
   2   3   7 1776.63   53.47
   2  -3   7 1474.29   51.30
  -2  -3  -7 1765.56   49.49
   2  -3   7 1474.49   52.98
   2  -3   7 1588.70   50.08
  -2  -3  -7 1678.20   46.64
   2  -3   7 1653.64   50.34
  -2   3  -7 1952.57   43.31
  -2  -3  -7 1818.39   39.94
  -2  -3  -8   78.60    8.53
  -2  -3  -8   88.25    9.16
   2  -3   8   69.92    9.43
   2   3   8   82.48   10.17
  -2   3  -8   88.50   10.64
  -2   3  -8   80.74    7.30
   2   3   8  191.14   12.13
  -2  -3  -8  235.03   12.82
   2  -3   8   77.64    9.36
  -2  -3  -8   77.29    8.01
  -2   3  -8  139.56    8.74
  -2  -3  -8  119.90    6.77
   2   3   9   15.26    4.23
  -2  -3  -9    8.67    3.28
  -2  -3  -9   11.13    3.88
   2  -3   9   10.19    4.26
   2   3   9    9.36    5.63
  -2   3  -9   12.30    6.50
  -2  -3  -9    3.42    2.82
   2   3  10    5.92    5.40
  -2  -3 -10    5.10    2.84
   2   3  11  467.04   21.91
  -2  -3 -11  443.28   15.32
  -2  -3 -11  444.80   15.25
  -2  -3 -12   15.57    3.54
   2   3  12   19.96    6.64
   2   3  13   25.57    7.24
  -2   3 -13   47.75    7.00
  -2   3 -14   45.72    6.57
  -2  -3 -14   46.06    5.01
   2   3  14   53.45    9.33
   2   3  15  172.45   13.55
  -2   3 -15  175.10   14.71
   2   3  15  155.78    9.33
  -2  -3 -16    0.65    2.32
   2   3  16   -0.27    5.26
   2   3  16    0.47    2.47
   2   3  17  200.40    9.18
   2  -3  18   16.75    4.64
   2   3  18   13.76    2.56
   2  -3  19    9.73    3.24
   2  -3  19   10.23    1.86
   2   3  19    9.81    1.76
  -2  -4  19   13.58    3.26
   2   4 -18   22.19    5.17
  -2   4  18    9.31    2.05
  -2   4  17    5.74    4.10
  -2  -4  17   17.15    3.16
  -2  -4  16   10.19    3.29
   2  -4 -16   11.21    2.86
  -2   4  16    9.39    2.35
   2  -4 -15    2.39    2.55
  -2   4  15   10.01    5.38
   2   4 -15    6.14    4.29
  -2  -4  15    5.29    3.38
  -2   4  15    4.65    2.43
   2  -4 -14   78.22    6.10
  -2   4  14   49.26    8.22
   2   4 -14   60.45    6.99
   2  -4 -14   67.80    5.53
  -2   4  14   55.36    6.54
  -2  -4  14   63.67    6.58
  -2   4  14   77.21    5.86
   2  -4 -13  394.98   14.57
  -2   4  13  462.62   21.54
   2   4 -13  440.73   18.24
  -2   4  13  409.11   17.16
  -2  -4  13  405.92   16.52
   2  -4 -13  401.34   14.87
  -2   4  13  408.62   14.92
  -2   4  12  439.88   21.62
   2  -4 -12  411.83   20.62
   2  -4 -12  578.14   18.27
   2   4 -12  494.24   19.90
  -2   4  12  546.09   19.79
  -2  -4  12  537.06   19.35
  -2   4  11 1441.25   42.38
   2  -4 -11 1247.41   33.76
  -2  -4  11 1281.47   36.14
   2   4 -11 1403.94   37.50
  -2   4  11 1326.64   36.73
  -2   4  10   71.95    9.35
   2  -4 -10   75.06    9.58
   2   4 -10   81.67    8.60
  -2  -4  10   96.86    8.32
   2   4 -10  122.40    9.13
  -2   4  10  137.48    9.41
  -2   4   9  587.17   25.07
   2   4  -9  654.99   24.25
   2  -4  -9  659.97   20.62
  -2  -4   9  632.33   23.15
   2   4  -9  644.34   22.75
  -2   4   9  709.39   23.13
   2   4  -8   48.95    8.00
  -2  -4   8   37.65    6.14
  -2  -4   8   38.01    7.34
   2  -4  -8   38.76    7.26
   2  -4  -8   41.37    6.15
   2  -4  -8   77.47    8.54
  -2   4   8   76.18    8.24
   2   4  -8   78.16    7.68
   2  -4  -8   71.89    8.24
   2   4  -8   50.39    4.25
   2  -4  -8   57.58    5.30
  -2  -4   8   73.61    7.72
   2   4  -8   69.36    6.62
  -2   4   8   60.41    6.52
  -2  -4   7  107.18   11.10
   2   4  -7  111.50    7.09
   2   4  -7  109.31    7.34
   2  -4  -7  100.52   11.02
  -2  -4   7  103.51   10.57
  -2  -4   7   91.19    9.12
  -2   4   7  103.20   11.35
   2   4  -7   93.73    9.90
   2  -4  -7   88.36    8.58
   2  -4  -7   96.88   10.76
  -2   4   7  342.75   13.63
   2  -4  -7  335.43   14.38
   2  -4  -7  306.41   13.80
   2   4  -7  315.46   12.92
   2  -4  -7  158.17    8.08
  -2   4   7  252.79   10.37
   2   4  -7  239.00    9.87
  -2   4   7  195.94    9.97
   2  -4  -6  362.17   20.17
   2   4  -6  361.82   13.46
   2   4  -6  359.50   13.52
   2  -4  -6  611.36   18.94
   2   4  -6  602.14   17.60
   2  -4  -6  599.44   19.00
   2  -4  -6  413.28   13.63
  -2   4   6  494.38   15.35
   2   4  -6  522.73   14.53
  -2   4   6  490.77   15.37
  -2  -4   6  341.12   17.27
  -2  -4   6  320.19   17.84
  -2   4   6  360.49   20.98
   2   4  -6  334.65   18.04
   2   4  -6  326.26   18.08
   2  -4  -6  320.82   15.82
   2   4  -5  197.49   12.46
  -2  -4   5  188.17   11.72
  -2   4   5  191.22   13.75
   2  -4  -5  200.57   13.56
  -2   4   5  202.94   11.77
  -2  -4   5  196.84   11.60
   2   4  -5  199.02   12.21
   2   4  -5  206.51    8.45
   2   4  -5  205.87    8.31
   2  -4  -5  210.32   13.86
   2   4  -4   11.89    3.08
  -2   4   4   16.86    3.53
  -2   4   4    8.35    3.67
  -2  -4   4   12.58    3.15
   2  -4  -4    9.49    3.61
   2   4  -4   13.50    3.50
  -2  -4   4    7.86    1.76
   2   4  -4    7.19    1.72
   2  -4  -4    6.41    3.13
  -2  -4   3  750.66   24.25
  -2  -4   3  760.38   24.08
   2   4  -3  754.00   25.27
  -2   4   3  804.13   24.37
   2  -4  -3  816.69   27.36
  -2   4   3  780.09   22.18
   2   4  -3  821.41   24.01
   2   4  -3  799.36   20.34
   2  -4  -3  850.58   27.17
   2   4  -3  727.61   24.71
   2   4  -2  533.15   18.19
  -2  -4   2  522.58   17.80
   2  -4  -2  524.34   20.06
  -2  -4   2  537.69   18.58
  -2   4   2  551.89   15.78
   2   4  -2  536.75   18.98
  -2   4   2  536.03   17.97
   2   4  -2  544.56   16.77
   2   4  -2  506.68   18.66
   2   4  -2  484.13   15.16
   2  -4  -2  515.42   19.05
   2   4  -1 1613.60   39.78
  -2   4   1 1531.59   40.72
  -2   4   1 1571.58   39.18
  -2   4   1 1561.13   35.42
  -2  -4   1 1619.42   39.39
   2  -4  -1 1628.86   41.80
  -2  -4   1 1549.58   39.47
   2   4  -1 1614.60   35.75
   2   4  -1 1551.69   40.64
   2   4  -1 1558.02   37.49
  -2  -4   1 1621.68   36.83
   2   4   0  882.52   25.80
  -2   4   0  870.99   24.98
   2   4   0  904.27   25.61
   2  -4   0  915.47   26.34
   2  -4   0  906.88   25.16
  -2  -4   0  915.03   25.84
  -2  -4   0  894.24   24.89
   2  -4   0  875.46   22.21
   2   4   0  888.10   19.49
   2  -4   0  844.80   23.96
  -2   4   0  886.59   25.73
   2   4   0  799.72   24.19
  -2  -4   0  889.10   24.32
  -2  -4  -1 2382.54   54.43
  -2   4  -1 2251.03   53.38
   2   4   1 2269.90   54.79
   2  -4   1 2304.00   53.69
   2  -4   1 2281.28   52.28
   2  -4   1 2345.93   53.94
   2   4   1 2325.89   54.35
   2  -4   1 2306.14   48.92
  -2  -4  -1 2393.90   54.30
   2  -4   1 2444.66   55.68
   2   4   1 2374.59   55.13
   2  -4   1 2263.93   49.49
   2  -4   1 2344.32   53.06
  -2   4  -1 2338.93   49.18
  -2  -4  -1 2195.81   55.58
   2  -4   2  715.07   22.11
   2  -4   2  692.90   20.70
   2  -4   2  750.84   22.89
   2   4   2  745.22   22.80
   2  -4   2  751.98   18.43
   2   4   2  755.70   22.97
   2  -4   2  634.96   16.76
   2  -4   2  666.51   21.46
   2  -4   2  649.09   21.43
   2   4   2  663.42   23.07
  -2  -4  -2  646.45   22.47
   2  -4   3  197.93    8.75
   2  -4   3  222.10   11.63
   2  -4   3  237.43   12.78
  -2  -4  -3  251.50   12.87
   2  -4   3  240.72    9.90
   2   4   3  213.86   11.73
   2   4   3  236.53   12.02
  -2  -4  -3  257.49   13.41
   2  -4   3  220.88   10.62
   2  -4   3  245.56    7.34
   2  -4   3  265.59   12.75
   2   4   3  257.58   13.80
   2  -4   4  111.55    9.38
   2  -4   4  111.51    8.62
   2  -4   4  122.03    6.40
  -2  -4  -4  124.30    9.12
   2   4   4  119.84    8.79
   2   4   4  121.29    8.87
   2  -4   4  108.85    8.43
  -2  -4  -4  122.27    9.86
   2   4   4  116.80    9.96
   2  -4   4  108.50    4.34
   2  -4   5 1124.09   35.14
   2   4   5 1116.78   33.89
   2  -4   5 1075.04   35.52
   2  -4   5 1047.71   25.66
  -2  -4  -5 1120.98   33.89
   2  -4   5 1001.28   24.40
   2  -4   5 1059.89   33.70
  -2  -4  -5 1031.98   35.73
   2  -4   5 1057.25   30.75
   2   4   6   65.02    8.28
   2  -4   6  476.83   21.69
   2  -4   6  460.42   20.82
  -2  -4  -6  442.10   18.55
   2   4   6  486.59   20.13
   2  -4   6  447.67   19.75
   2   4   6  238.07    9.26
  -2   4  -6  124.40    7.99
   2  -4   6  401.33   17.74
  -2  -4  -6  389.66   20.36
  -2  -4  -6  337.81   10.07
  -2   4  -6  371.52   18.76
   2  -4   6  413.79   13.48
   2  -4   7  880.72   33.90
  -2  -4  -7  941.32   36.79
  -2  -4  -7  846.70   22.15
  -2  -4  -7  921.74   33.51
  -2   4  -7  894.51   34.65
   2   4   7  932.04   35.88
   2   4   7  887.85   28.46
  -2   4  -7  890.70   24.43
   2   4   7  891.64   32.92
   2  -4   7  898.65   36.83
   2  -4   7  893.61   34.15
  -2  -4  -7  935.85   31.68
   2  -4   7  934.76   33.84
   2   4   7  778.87   22.65
  -2  -4  -7  802.41   21.57
  -2   4  -7  848.32   24.56
  -2  -4  -7  836.87   23.26
   2   4   8   51.63    7.91
  -2   4  -8   61.33    6.23
  -2  -4  -8   91.25    9.31
  -2  -4  -8   80.24    5.13
   2   4   8   78.12    5.94
  -2  -4  -8   80.20    5.44
  -2  -4  -8   94.79    9.94
  -2  -4  -8   75.80    5.93
   2   4   9  908.47   32.43
  -2   4  -9  889.48   26.92
  -2  -4  -9  923.68   34.29
  -2  -4  -9  858.78   23.64
   2   4   9  821.69   25.35
  -2  -4  -9  843.96   22.31
  -2  -4  -9  915.02   24.82
  -2  -4 -10   63.60    4.51
   2   4  10   63.34    6.26
  -2  -4 -10   52.35    5.47
   2   4  11  943.19   28.41
  -2  -4 -11  952.37   26.76
   2   4  12  116.59    8.15
  -2  -4 -12  105.95    7.35
  -2  -4 -13  127.85    7.76
   2   4  13  118.65    8.49
  -2   4 -13  136.75   10.38
  -2  -4 -14  249.90   10.62
  -2   4 -14  262.79   14.15
   2   4  14  271.49   12.58
  -2   4 -15   44.05    6.35
  -2  -4 -15   85.71    6.10
   2   4  15   66.97    6.06
  -2   4 -15   31.71    8.65
  -2  -4 -16   38.68    4.06
   2   4  16   36.60    4.46
   2   4  17  141.12    7.28
   2   4  18   80.79    4.55
   2  -4  18   42.56    5.67
   2  -4  19   81.55    3.87
   2  -4  19   51.62    4.67
  -2  -5  19   24.38    3.75
   2   5 -18   62.63    6.67
  -2  -5  17    3.58    2.28
  -2   5  17    3.56    2.15
  -2  -5  16  224.60   10.48
  -2   5  16  214.98   10.44
  -2   5  15   78.46    5.28
   2   5 -15   86.72   11.04
  -2   5  15   99.13    9.61
   2   5 -15  106.56    8.55
  -2  -5  15  113.94    7.83
   2  -5 -15  110.96    6.50
   2  -5 -15  138.97    7.50
  -2   5  14  214.10    9.54
  -2  -5  14  198.64   11.15
   2  -5 -14  199.75    9.83
   2   5 -13  136.92   10.00
   2  -5 -13  119.60    8.09
  -2  -5  13  120.79    8.88
  -2   5  13  117.62    7.27
  -2   5  12  134.96   12.47
   2  -5 -12  143.24   12.82
   2  -5 -12  185.54   10.07
  -2   5  12  177.04    9.05
   2   5 -12  161.66   10.94
  -2  -5  12  166.06   10.65
  -2   5  12  165.97   10.95
  -2   5  11  135.58   12.15
  -2   5  11  120.67    9.32
  -2   5  11   74.77    6.13
   2  -5 -11   79.20    7.13
  -2  -5  11  111.22    8.94
   2   5 -11  121.49    9.54
  -2   5  11  106.12    8.79
  -2   5  10  180.65   14.00
   2   5 -10  209.46   13.84
  -2   5  10  202.31   12.30
   2   5 -10  193.26   13.33
  -2   5  10  198.06    9.89
   2  -5 -10  211.43   11.01
  -2  -5  10  199.12   12.71
   2   5 -10  206.57   12.69
  -2   5  10  217.02   12.60
   2  -5  -9  821.55   27.24
  -2   5   9  809.24   28.35
   2   5  -9  811.26   26.50
  -2   5   9  528.42   18.40
   2  -5  -9  531.35   19.44
  -2  -5   9  693.19   25.70
   2   5  -9  644.84   23.37
  -2   5   9  606.09   23.03
   2  -5  -8  414.20   19.73
  -2   5   8  491.10   20.59
   2  -5  -8  449.89   20.46
   2  -5  -8  571.30   17.90
  -2   5   8  613.95   16.65
  -2   5   8  501.16   18.16
   2   5  -8  541.06   19.00
  -2   5   8  511.58   19.71
   2   5  -7   94.53   10.34
   2  -5  -7  106.34   11.82
  -2   5   7  113.21   10.97
  -2  -5   7  106.10    9.80
  -2  -5   7  119.31   11.57
  -2   5   7   93.68    7.99
   2  -5  -7   83.01    8.22
   2  -5  -7   75.26    8.18
   2  -5  -7   73.94    5.95
  -2   5   7   77.52    6.95
   2   5  -7   78.95    6.19
  -2   5   7   83.32    6.98
   2  -5  -6 1688.34   52.36
   2   5  -6 1688.87   49.98
  -2  -5   6 1703.34   49.38
  -2   5   6 1822.73   49.89
  -2   5   6 1653.04   53.48
  -2  -5   6 1784.72   47.80
   2  -5  -6 1586.89   43.29
   2   5  -6 1778.80   50.81
   2  -5  -6 1541.90   41.61
   2  -5  -6 1666.73   43.08
   2   5  -6 1697.40   43.18
  -2   5   6 1599.98   41.24
   2   5  -6 1544.07   36.27
   2  -5  -6 1548.03   38.15
  -2   5   6 1682.14   41.16
   2   5  -6 1639.52   38.21
  -2   5   6 1536.64   39.52
  -2   5   6 1608.88   39.78
   2  -5  -5   81.91    6.45
   2   5  -5   88.63    8.92
  -2  -5   5   90.70    8.46
  -2   5   5   71.04    8.94
  -2  -5   5   84.80    8.18
   2  -5  -5   83.22    9.24
  -2   5   5   87.61    8.29
  -2   5   5   94.88    7.86
  -2  -5   5   85.28    7.92
  -2   5   5   43.07    4.55
   2   5  -5   32.65    5.00
   2  -5  -5   31.57    5.82
  -2   5   5   30.77    4.82
  -2   5   5   36.31    5.15
   2  -5  -5   52.59    4.51
   2  -5  -5   70.33    8.45
   2   5  -5   81.32    8.30
  -2   5   5   36.14    4.60
   2   5  -5   37.69    3.92
  -2   5   4  596.21   20.16
   2   5  -4  640.80   23.93
  -2   5   4  560.37   24.49
  -2  -5   4  592.78   22.37
  -2  -5   4  581.49   22.10
  -2   5   4  646.97   22.92
   2  -5  -4  601.76   24.87
  -2  -5   4  613.72   18.18
   2   5  -4  489.43   12.45
   2  -5  -4  639.79   25.53
   2   5  -4  534.47   12.35
  -2   5   4  698.77   18.05
   2   5  -3  193.01    7.36
   2  -5  -3  189.67   12.64
  -2  -5   3  210.39   11.90
  -2   5   3  210.49   10.02
  -2  -5   3  197.16   11.50
  -2   5   3  210.06   11.73
   2  -5  -3  203.38   13.20
   2   5  -2   17.32    2.62
   2   5  -2   16.57    2.65
   2  -5  -2   17.78    3.98
  -2   5   2   17.00    4.11
   2   5  -2   13.84    3.28
  -2   5   2   15.18    2.62
  -2   5   2   16.79    3.62
  -2  -5   2   14.16    3.34
   2  -5  -2   16.01    4.05
  -2  -5   2   14.21    3.30
   2   5  -1   82.46    5.98
   2  -5  -1   88.71    7.24
   2   5  -1   74.07    3.76
  -2  -5   1   71.08    5.31
  -2   5   1   95.33    8.04
  -2  -5   1  115.40    8.06
  -2   5   1  118.08    6.19
   2   5  -1  108.07    8.03
   2  -5  -1  102.78    8.50
   2   5  -1  121.27    8.49
  -2  -5   1  109.62    7.86
  -2   5   1  105.36    7.74
  -2  -5   0  231.90   13.14
  -2   5   0  226.45    9.06
   2   5   0  214.13   10.95
   2  -5   0  203.16   10.32
   2  -5   0  206.60    9.63
  -2  -5   0  213.28   10.16
  -2  -5   0  245.22   12.15
   2   5   0  247.42   12.21
  -2   5   0  238.23   11.87
   2  -5   0  243.31   12.77
   2   5   0  237.09   12.32
   2  -5   0  246.07   11.89
   2  -5   1   10.75    1.86
   2  -5   1   12.09    2.72
   2  -5   1   12.46    3.34
   2  -5   1   12.43    2.33
  -2  -5  -1   12.26    2.84
  -2   5  -1   13.56    2.27
   2   5   1   14.87    3.55
  -2   5  -1   16.09    3.39
   2  -5   1   16.39    3.28
   2  -5   1   15.79    3.48
   2  -5   1   16.34    2.77
   2   5   1   15.14    3.42
  -2  -5  -1   14.71    3.89
   2  -5   2 2548.01   55.03
   2  -5   2 2878.41   65.28
  -2  -5  -2 2731.98   65.45
   2   5   2 2772.02   67.25
  -2   5  -2 2761.97   59.76
   2  -5   2 2577.72   55.57
   2  -5   2 2729.67   63.55
   2  -5   2 3000.54   64.66
   2  -5   2 2993.26   59.97
   2  -5   2 2965.38   64.60
   2  -5   2 2790.36   65.10
   2   5   2 2986.30   66.68
  -2  -5  -3 2120.65   54.34
   2  -5   3 2133.05   50.71
   2   5   3 2134.66   55.56
   2  -5   3 1856.62   46.04
   2  -5   3 2062.15   49.35
   2  -5   3 2010.96   52.06
   2  -5   3 1835.47   52.40
   2   5   3 2061.66   52.88
  -2  -5  -3 2111.43   54.34
   2   5   4 1892.56   44.70
   2  -5   4 2214.10   49.90
   2  -5   4 2331.12   56.54
   2  -5   4 2255.63   50.26
  -2  -5  -4 2356.35   57.81
   2  -5   4 2435.96   58.81
   2   5   4 2454.26   57.82
   2  -5   4 2172.56   54.31
  -2  -5  -4 1731.56   45.41
  -2  -5  -4 2094.46   57.17
   2   5   4 2203.33   58.71
  -2  -5  -5  666.91   17.60
   2  -5   5  415.23   21.92
   2  -5   5  448.06   21.59
   2   5   5  342.19   19.01
   2  -5   5  426.94   16.09
  -2  -5  -5  473.28   21.99
   2   5   5  439.11   21.19
   2  -5   5  430.15   20.52
   2   5   5  643.01   16.04
  -2   5  -5  813.65   17.81
  -2  -5  -5  436.79   13.88
   2   5   5  450.61   23.08
  -2  -5  -5  457.78   22.98
   2   5   6  879.76   23.65
  -2  -5  -6  908.06   25.28
  -2   5  -6  931.17   26.24
   2  -5   6 1066.92   37.35
   2  -5   6  972.32   36.11
   2   5   6 1031.95   36.00
   2   5   6  910.52   33.43
  -2  -5  -6 1054.61   35.48
   2  -5   6 1007.00   34.72
   2   5   6  987.38   24.59
  -2   5  -6  901.38   24.82
  -2  -5  -6  976.20   37.16
  -2  -5  -6  901.78   23.43
   2   5   6 1023.13   37.77
   2   5   7   87.42    5.74
  -2   5  -7   93.17    7.46
   2   5   7   96.21    6.28
   2  -5   7  108.88   10.78
  -2  -5  -7  108.06   10.50
  -2   5  -7   93.07    6.86
  -2  -5  -7   95.82    5.88
  -2  -5  -8   36.36    6.56
   2   5   8   49.29    5.07
  -2  -5  -8   38.23    4.23
   2   5   8   53.24    4.76
  -2  -5  -8   48.53    5.37
  -2   5  -9   20.97    5.25
  -2  -5  -9   27.82    7.62
  -2  -5  -9    2.82    3.32
   2   5   9    1.51    2.76
  -2  -5  -9    6.93    2.62
   2   5   9    5.80    2.62
  -2  -5  -9   15.57    3.18
  -2  -5 -10   86.11    6.97
   2   5  10   95.81    6.87
   2   5  10   78.87    7.18
  -2  -5 -11    1.90    2.86
  -2   5 -11    9.43    4.55
   2   5  11    5.05    3.36
  -2  -5 -11    4.99    3.58
  -2  -5 -11    3.40    2.27
   2   5  12  284.22   13.33
  -2  -5 -12  262.49   12.04
   2   5  13  193.39   10.74
  -2  -5 -13  190.07    9.88
  -2  -5 -14  481.68   16.12
   2   5  14  525.54   18.01
   2   5  15  272.56   11.97
  -2   5 -15  276.76   17.96
  -2   5 -15  254.18   13.48
  -2  -5 -15  285.65   11.32
  -2  -5 -15  259.48   10.22
  -2  -5 -16  330.59   11.40
   2   5  16  271.44   11.31
   2   5  17   51.55    4.11
   2   5  18   21.16    2.25
   2  -5  18   22.68    4.16
  -2   6  17    0.50    1.76
  -2  -6  17    0.88    1.72
   2   6 -16   56.81    5.75
  -2   6  16   41.46    4.49
  -2  -6  16   49.54    4.69
   2   6 -15    7.00    3.82
  -2   6  15    1.74    2.88
  -2  -6  15    4.05    3.08
   2  -6 -15    1.51    2.59
   2   6 -14  245.68   13.53
  -2  -6  14  251.40   12.40
   2  -6 -14  256.13   11.24
   2   6 -13    0.63    3.51
  -2  -6  13    3.58    3.70
  -2   6  13    3.52    2.08
   2  -6 -13    2.76    3.24
   2  -6 -12  785.70   24.26
  -2   6  12  793.08   22.43
   2   6 -12  797.49   27.29
  -2   6  12  702.69   28.77
   2  -6 -12  743.69   29.64
  -2   6  11   48.90    6.78
   2   6 -11   48.01    8.63
   2  -6 -11   22.03    5.00
  -2   6  11   21.60    3.65
  -2  -6  11   41.37    6.75
   2   6 -11   42.47    6.89
  -2   6  11   56.27    8.84
   2  -6 -11   71.64   10.77
  -2   6  10  576.87   22.94
   2  -6 -10  702.71   22.01
  -2   6  10  721.12   20.44
  -2  -6  10  564.58   24.32
   2   6 -10  596.09   23.98
   2  -6 -10  547.98   24.84
  -2   6  10  521.12   25.19
   2   6  -9   40.37    8.83
  -2   6   9   34.19    6.38
   2  -6  -9    4.20    3.39
  -2  -6   9   23.60    6.47
   2   6  -9   17.62    5.17
  -2   6   9   43.63    7.68
   2  -6  -8  473.05   16.45
  -2   6   8  415.09   18.63
   2   6  -8  436.30   16.93
  -2   6   8  374.65   18.01
   2  -6  -8  375.54   18.86
   2   6  -7  137.50   11.12
   2   6  -7  150.91   10.50
   2  -6  -7  131.46   10.77
  -2   6   7  120.93    9.48
   2  -6  -7  142.14   10.21
   2  -6  -7  106.42    7.46
   2   6  -7  103.34    6.22
   2   6  -7  127.14    8.04
   2   6  -7  115.23   11.81
   2  -6  -6   65.29    9.17
   2   6  -6   67.92    8.49
  -2   6   6   29.40    5.32
   2  -6  -6   20.90    5.87
   2   6  -6   28.50    5.19
   2   6  -6   26.33    6.03
   2  -6  -6   48.88    4.89
   2   6  -6   35.92    4.30
  -2   6   6   77.78    9.08
  -2  -6   6   67.29    7.84
  -2  -6   6   71.20    8.71
  -2   6   6   66.13    7.65
   2   6  -5    9.85    3.61
   2   6  -5   14.09    3.90
   2  -6  -5    9.24    4.10
   2   6  -5   54.64    6.79
  -2   6   5   48.18    5.94
   2  -6  -5   61.63    7.06
   2   6  -5   59.66    6.37
   2  -6  -5   21.69    3.78
  -2   6   5   48.96    6.29
   2   6  -5   34.66    4.00
  -2  -6   5    8.43    3.44
  -2   6   5    8.52    3.37
  -2   6   5   12.34    4.69
   2  -6  -5    5.95    3.56
  -2   6   5    8.81    2.99
  -2  -6   5    7.75    3.27
  -2   6   4  253.77   12.88
  -2  -6   4  227.36   14.26
   2  -6  -4  241.07   16.33
  -2  -6   4  246.95   14.49
  -2   6   4  250.59   14.87
  -2   6   4  226.99    9.97
   2   6  -4  267.37   12.64
   2  -6  -4  268.35   12.77
  -2   6   4  259.48   11.85
   2  -6  -4  218.29    9.40
  -2   6   4  249.74   12.57
  -2  -6   4  242.21   10.45
   2   6  -4  244.03    9.74
   2   6  -4  250.75   15.06
   2   6  -4  213.54   12.19
   2  -6  -4  249.43   16.33
  -2   6   3   28.00    4.45
   2   6  -3   34.05    5.32
   2   6  -3    2.41    1.65
   2   6  -3    1.98    2.43
   2  -6  -3    0.89    2.25
  -2   6   3   27.11    4.79
  -2   6   3   13.88    3.40
  -2   6   3    0.88    2.20
  -2  -6   3    2.23    2.12
  -2   6   3    1.90    2.68
   2  -6  -3    2.88    2.86
  -2   6   3    1.00    1.44
   2   6  -3    1.95    2.41
  -2  -6   3    2.52    2.34
  -2   6   2 2906.39   61.54
   2   6  -2 2934.01   70.86
  -2  -6   2 2797.55   69.39
  -2   6   2 2969.08   70.64
   2  -6  -2 2942.18   74.11
  -2   6   2 2927.59   65.03
  -2  -6   2 2817.73   70.03
   2   6  -2 2868.20   71.34
   2   6  -2 3318.06   65.38
  -2   6   2 3221.59   65.06
  -2   6   2 2930.65   62.04
   2   6  -2 2863.68   70.90
   2  -6  -2 2760.68   70.65
   2  -6  -2 2608.82   62.10
   2   6  -2 2625.12   59.49
   2   6  -2 2865.05   60.79
   2   6  -1   45.56    5.97
  -2   6   1   45.54    5.83
   2   6  -1   55.31    6.37
  -2  -6   1   47.60    5.80
  -2  -6   1   54.63    6.10
   2  -6  -1   39.67    6.15
  -2   6   1   92.83    6.80
  -2   6   1   12.09    2.79
  -2  -6   1   24.18    3.06
   2  -6  -1   27.88    4.49
   2   6  -1   36.99    5.50
  -2  -6   1   39.42    6.18
   2   6  -1   29.60    3.95
   2  -6  -1   22.21    3.14
  -2   6   0 4914.40   99.85
   2  -6   0 4346.28  100.08
   2   6   0 4569.42  103.18
   2  -6   0 4554.89   99.34
  -2  -6   0 4808.70  100.97
  -2   6   0 4980.89  106.65
   2   6   0 5188.76  106.90
   2   6   0 4994.82  107.50
   2  -6   0 5050.82  109.02
  -2  -6   0 5141.49  106.58
   2  -6   0 5042.14  106.13
  -2  -6   0 4965.28  110.41
  -2   6   0 4091.22   98.60
   2   6   1   24.29    4.45
  -2   6  -1   29.69    4.88
   2   6   1   28.14    4.87
   2   6   1   28.31    4.56
   2  -6   1   38.81    5.60
   2  -6   1   30.50    4.86
  -2  -6  -1   37.18    5.96
  -2  -6  -1   52.94    5.55
   2  -6   1   43.95    3.56
   2   6   1   48.57    5.98
   2  -6   1   48.82    4.92
  -2   6  -1   41.41    4.22
   2  -6   1   48.77    3.42
   2  -6   1   53.94    6.52
   2  -6   2  667.39   20.64
   2   6   2  634.21   25.03
   2  -6   2  710.06   25.38
   2  -6   2  708.45   25.71
   2  -6   2  686.45   23.73
   2   6   2  695.22   26.15
   2   6   2  696.58   24.42
   2  -6   2  664.72   22.34
  -2  -6  -2  738.54   19.29
   2  -6   2  745.37   26.08
  -2  -6  -2  705.50   25.16
   2   6   2  696.50   26.61
  -2   6  -2  714.52   21.42
   2   6   3   92.64    5.42
  -2  -6  -3   84.72    5.78
  -2   6  -3   95.33    6.99
   2  -6   3   72.28    5.82
   2   6   3   84.97    8.47
   2  -6   3   84.32    8.25
   2  -6   3   81.54    7.49
   2   6   3   73.48    7.85
   2  -6   3   83.71    7.95
   2  -6   3   77.80    7.03
  -2   6  -3   91.25    5.56
  -2  -6  -3   88.62    8.64
   2  -6   3   77.52    7.27
   2   6   3   82.33    8.76
   2   6   4    5.85    2.33
  -2   6  -4    3.29    3.36
  -2  -6  -4   40.59    6.52
   2  -6   4   40.08    5.07
   2  -6   4   45.06    6.30
   2  -6   4   44.33    6.52
   2   6   4   44.49    6.53
   2  -6   4   48.15    4.95
   2   6   4   46.80    6.48
   2  -6   4   38.07    5.36
  -2  -6  -4    7.11    3.05
   2   6   4   12.18    2.48
  -2   6  -4    2.64    2.44
  -2  -6  -4   26.17    5.31
   2  -6   4   37.21    4.97
   2   6   4   35.93    6.38
  -2  -6  -4   23.65    2.73
  -2  -6  -5    7.58    2.30
  -2  -6  -5   10.15    4.09
   2   6   5   13.43    4.57
  -2   6  -5   29.41    6.08
  -2   6  -5   21.35    4.23
   2  -6   5   19.67    4.35
   2  -6   5   22.96    5.13
   2   6   5   23.68    5.25
  -2  -6  -5   16.54    4.67
   2   6   5   24.70    5.26
   2  -6   5   18.50    5.01
  -2  -6  -5    1.21    2.98
   2   6   5    1.66    2.00
  -2   6  -5    4.72    2.56
   2   6   5    1.90    2.12
  -2  -6  -6  727.16   20.92
   2   6   6  771.98   33.87
  -2   6  -6  944.89   30.07
  -2   6  -6  911.02   25.67
   2  -6   6  769.23   30.51
  -2  -6  -6  830.15   33.34
   2   6   6  832.54   22.37
  -2   6  -6  788.65   22.96
   2   6   6  767.85   21.99
  -2  -6  -6  806.47   23.47
  -2  -6  -7   11.80    2.82
  -2   6  -7    0.69    3.87
  -2   6  -7    2.59    5.75
  -2  -6  -7    3.46    3.45
   2   6   7    5.77    2.63
  -2   6  -7    2.21    3.20
   2   6   7    4.21    2.56
   2   6   8  663.00   20.79
   2   6   8  579.75   19.21
  -2  -6  -8  745.83   19.72
  -2   6  -8  517.13   21.03
  -2  -6  -9  215.12    9.48
   2   6   9  192.09   10.59
  -2  -6  -9  101.12   12.17
  -2   6  -9  107.68    9.75
  -2  -6  -9  191.70   10.36
   2   6   9  161.23    9.09
  -2   6 -10 1395.92   40.03
   2   6  10 1367.07   35.53
  -2  -6 -10 1374.20   36.02
  -2  -6 -10 1313.87   33.05
   2   6  10 1259.13   37.32
  -2  -6 -11   49.95    5.88
   2   6  11   58.81    5.79
  -2  -6 -11   23.19    4.29
  -2  -6 -11   32.90    4.03
   2   6  11   39.41    5.62
  -2  -6 -12  257.56   12.11
  -2  -6 -12  242.52    9.67
   2   6  12  269.99   13.25
   2   6  13   15.65    3.91
  -2  -6 -13   15.69    4.18
  -2  -6 -14   36.03    4.62
  -2   6 -14   41.64    9.06
  -2   6 -14   48.52    6.74
  -2  -6 -14   39.76    4.79
   2   6  14   40.89    4.90
  -2   6 -15   21.86    7.72
  -2   6 -15   19.59    5.03
  -2  -6 -15   16.62    3.30
   2   6  15   14.85    3.30
  -2   6 -16    2.07    3.29
   2   6  16    2.86    2.12
   2   6  17   32.11    2.99
   2  -6  18   36.03    3.98
  -2   7  17   19.28    2.41
   2  -7 -17   50.57    3.34
   2   7 -16  309.88   10.95
  -2  -7  16  313.19    9.36
  -2   7  16  296.89    9.56
  -2   7  15   38.89    4.75
  -2  -7  15   36.45    4.54
   2  -7 -15   44.91    4.43
  -2   7  14  195.23   10.64
  -2  -7  14  199.31   10.54
   2  -7 -14  202.76    9.91
   2   7 -14  189.68   11.44
  -2  -7  13  160.09   10.23
   2  -7 -13  160.83    9.45
  -2   7  13  149.53    9.98
   2   7 -13  141.20   10.50
   2  -7 -12    4.51    3.68
   2   7 -12    0.34    4.22
  -2   7  12    1.96    3.34
  -2  -7  11   18.74    5.67
   2  -7 -11   23.68    5.01
   2   7 -11   22.22    6.09
   2   7 -11   17.72    7.35
  -2   7  10   44.01    6.83
   2   7 -10   37.66    8.18
   2   7 -10   47.40    7.68
   2  -7 -10   38.97    9.40
  -2  -7  10   49.98    8.47
   2   7  -9   22.98    6.88
  -2   7   9   25.14    6.17
  -2  -7   9   32.20    7.09
   2   7  -9   36.04    6.32
   2  -7  -9   17.88    8.87
   2  -7  -8  532.96   19.19
   2   7  -8  610.80   24.11
  -2   7   8  546.46   22.74
   2   7  -8  585.29   20.85
   2  -7  -8  559.82   23.82
  -2   7   7   17.17    5.47
   2   7  -7   17.99    5.65
   2  -7  -7   16.40    6.55
   2   7  -7   14.34    6.60
   2  -7  -7   99.40    7.18
   2   7  -7   43.87    5.34
  -2   7   7   73.61    7.01
   2   7  -6 2280.90   54.62
   2  -7  -6 2108.02   55.82
  -2   7   6 2098.96   54.01
   2   7  -6 2332.51   56.51
   2  -7  -6 2045.87   49.64
  -2  -7   6 2085.33   50.54
   2   7  -6 2135.71   50.31
  -2   7   6 2156.86   51.54
  -2   7   5  523.32   20.60
  -2   7   5  320.38   12.86
   2  -7  -5  173.38   12.57
   2   7  -5  189.95   11.71
   2   7  -5  207.21   13.05
   2  -7  -5  340.13   12.35
   2   7  -5  271.11   11.43
   2  -7  -5  471.41   24.75
  -2   7   4 1635.75   48.53
  -2  -7   4 1608.95   47.89
  -2   7   4 1713.23   43.89
  -2  -7   4 1620.44   47.20
  -2   7   4 1391.51   36.50
  -2   7   4 1479.29   39.34
   2  -7  -4 1482.61   40.25
   2   7  -4 1589.80   39.53
   2   7  -4 1518.05   40.48
   2  -7  -4 1393.42   35.46
  -2  -7   4 1458.73   37.40
  -2   7   4 1409.71   37.35
   2   7  -4 1409.09   35.89
   2  -7  -4 1599.00   50.78
   2   7  -3   51.74    5.71
  -2   7   3   40.95    5.49
   2  -7  -3   52.86    6.57
   2   7  -3   41.51    6.03
   2   7  -3   25.33    5.24
   2  -7  -3   22.67    5.23
   2  -7  -3    6.89    2.99
  -2   7   3   14.64    3.72
   2   7  -3   41.64    6.70
  -2  -7   3   35.98    6.00
  -2   7   3   43.08    5.24
  -2   7   3   39.80    6.27
   2  -7  -3   32.49    6.40
  -2  -7   3   40.24    6.26
  -2  -7   3   23.59    5.69
   2   7  -2  321.56   17.52
   2   7  -2  334.96   18.17
  -2  -7   2  325.92   19.26
  -2   7   2  333.59   17.63
   2  -7  -2  323.91   19.50
  -2  -7   2  320.39   16.77
  -2  -7   2  316.49   16.84
   2   7  -2  269.09   12.68
  -2   7   2  263.20   12.72
  -2   7   2  256.39   10.83
  -2  -7   2  257.31    9.47
  -2   7   2  276.72   11.44
   2   7  -2  315.13   17.32
  -2  -7   1   19.18    4.25
   2   7  -1   18.70    4.48
  -2   7   1   14.37    3.96
  -2  -7   1   14.15    4.49
  -2  -7   1   13.15    3.69
   2  -7  -1   11.06    4.04
   2   7  -1   15.88    4.17
  -2   7   1   24.16    4.62
   2   7  -1   23.89    4.52
  -2   7   1    3.38    2.40
   2   7  -1    2.00    1.62
  -2   7   1    4.93    2.69
  -2   7   1    9.36    2.70
   2   7  -1   10.54    3.64
  -2   7   0  209.97   10.82
   2   7   0  216.86   11.69
   2   7   0  213.04    8.11
  -2  -7   0  207.13    8.73
  -2   7   0  251.99    9.96
  -2   7   0  208.87   13.69
   2   7   0  198.41   13.76
   2   7   0  199.24   13.20
   2  -7   0  209.24   14.60
  -2  -7   0  218.55   15.30
  -2   7  -1  207.21   13.07
   2  -7   1  177.73   12.69
   2   7   1  210.13   13.59
  -2  -7  -1  178.34   13.50
   2   7   1  219.06   12.91
   2  -7   1  215.09   13.18
  -2  -7  -1   47.49    4.23
  -2   7  -1   21.99    3.40
   2  -7   1  166.48   12.38
   2   7   1  171.74   11.16
  -2   7  -1  179.97    9.36
  -2   7  -1    3.57    3.88
   2   7   2  552.62   24.17
  -2  -7  -2  560.37   26.51
   2   7   2  549.11   24.86
   2   7   2  581.08   23.43
   2  -7   2  580.75   24.86
   2  -7   2  558.16   24.33
  -2  -7  -2  533.16   17.06
  -2   7  -2  650.25   17.62
  -2  -7  -2  550.71   22.66
   2  -7   2  575.13   24.60
  -2   7  -2  579.34   20.16
   2   7   2  563.88   24.47
   2  -7   3  372.72   18.85
   2   7   3  411.45   17.86
   2  -7   3  382.85   17.80
   2   7   3  392.40   19.15
   2   7   3  373.41   19.39
  -2   7  -3  113.31    9.29
  -2  -7  -3  193.58    9.45
  -2   7  -3  240.64    7.91
  -2   7  -3  148.55    8.34
  -2   7  -3  160.13    8.07
  -2  -7  -3  312.56   16.96
   2  -7   3  330.09   16.42
   2   7   3  323.39   18.15
   2  -7   4 1051.63   38.11
   2   7   4 1124.16   36.13
   2   7   4 1120.57   29.02
  -2  -7  -4 1085.01   29.48
  -2   7  -4 1175.53   29.53
  -2  -7  -4 1052.99   38.97
  -2   7  -5  669.58   23.50
   2   7   5  811.87   23.21
  -2  -7  -5  875.16   24.66
   2   7   5  927.72   23.33
  -2   7  -5  765.97   23.15
   2   7   6 1207.30   32.37
  -2  -7  -6 1228.87   33.92
   2   7   6 1225.90   32.81
   2   7   7  274.67   11.39
  -2  -7  -7  305.11   11.82
  -2   7  -7  149.14    9.94
   2   7   7  191.98   10.08
  -2  -7  -7  230.10   11.57
  -2  -7  -8  709.03   23.48
   2   7   8  707.10   22.69
   2   7   8  718.69   23.17
   2   7   9   34.33    4.84
   2   7   9   36.11    5.24
  -2  -7  -9   36.66    4.81
  -2   7  -9   37.22    7.37
   2   7  10   83.79    7.74
  -2  -7 -10   84.41    6.31
  -2  -7 -10   95.24    6.93
   2   7  10   80.01    6.96
   2   7  11    7.39    3.97
  -2  -7 -11    7.85    3.01
  -2  -7 -11    6.74    4.10
   2   7  11    5.23    3.12
  -2  -7 -12  153.56    7.54
   2   7  12  151.11    9.72
  -2  -7 -12  137.41    9.03
   2   7  13  171.07    9.66
  -2  -7 -13  155.81    9.16
   2   7  14  211.87   10.10
  -2  -7 -14  208.47    9.87
  -2  -7 -15   57.02    4.78
   2   7  15   68.15    5.14
  -2   7 -16   74.44    6.08
  -2  -7 -16   69.54    4.48
   2   8 -17   11.09    3.70
   2  -8 -16   23.92    2.51
  -2  -8  16   26.77    2.88
  -2   8  16   22.61    2.84
   2   8 -15    1.71    2.92
  -2   8  15    5.73    2.56
  -2  -8  15    5.46    2.63
   2  -8 -15    6.45    2.61
  -2   8  14  134.42    8.42
   2  -8 -14  128.47    7.65
  -2  -8  14  143.80    8.45
   2  -8 -13  153.05    8.97
  -2  -8  13  131.88    9.10
  -2   8  13  128.82    9.16
   2   8 -13  114.81    9.33
   2  -8 -13  169.72    7.49
  -2   8  12  194.09   11.80
   2  -8 -12  172.18   10.34
   2   8 -12  192.66   12.40
   2  -8 -12  165.32    8.94
   2  -8 -11  378.81   22.85
   2   8 -11  419.01   22.36
   2   8 -11  456.57   21.43
  -2  -8  11  433.40   20.94
   2   8 -10   93.79   10.21
  -2   8  10   96.18    9.30
  -2  -8  10  100.37   11.21
   2   8 -10   85.42    9.71
  -2   8  10   84.80    8.86
   2  -8  -9  348.85   15.30
   2   8  -9  269.79   16.59
  -2   8   9  291.63   16.49
   2   8  -9  329.85   16.31
  -2   8   9  322.67   16.76
   2  -8  -8  343.23   20.40
   2   8  -8  326.52   17.08
  -2   8   8  282.48   16.24
   2  -8  -8  208.76   12.21
   2   8  -8  275.11   13.71
  -2   8   8  223.10   13.66
   2  -8  -7   49.07    8.43
  -2   8   7   47.09    7.34
   2   8  -7   49.31    8.92
   2   8  -7   50.56    7.84
   2  -8  -7   74.44    6.72
  -2  -8   7   64.74    6.61
   2   8  -7   61.15    6.33
  -2   8   7   69.04    7.24
   2   8  -6    9.90    4.81
  -2   8   6    7.67    4.95
   2  -8  -6   10.15    5.77
   2   8  -6   14.65    6.19
   2   8  -6   28.51    3.85
   2  -8  -6   21.22    4.21
  -2  -8   6   15.46    4.41
   2   8  -6   16.35    3.92
  -2   8   6   17.51    4.22
   2   8  -5  141.46   11.08
   2  -8  -5  126.68   10.84
   2   8  -5  134.60   10.06
  -2   8   5  138.91   10.63
   2  -8  -5  163.63    8.99
   2   8  -5  170.39    7.97
   2   8  -5  139.16    8.66
  -2   8   5  153.63    9.42
  -2   8   4  669.56   23.61
   2   8  -4  710.45   23.12
   2  -8  -4  678.39   24.03
   2   8  -4  695.20   24.26
   2  -8  -4  536.48   18.53
  -2  -8   4  683.71   21.38
  -2   8   4  599.89   21.02
   2   8  -4  597.07   19.73
  -2   8   4  591.29   20.08
   2  -8  -3   62.93    7.86
   2   8  -3   81.88    8.39
  -2   8   3   81.16    8.10
   2   8  -2  636.32   18.81
  -2  -8   2  634.91   18.91
  -2   8   2  915.90   26.61
   2   8  -2  945.34   26.69
  -2   8   2  799.87   22.92
   2   8  -1  548.98   21.32
  -2   8   1  545.70   21.84
   2   8   0  262.11   18.04
   2  -8   0  278.05   19.91
  -2   8  -1 1180.53   37.01
   2   8   1 1914.46   49.18
   2  -8   1 1774.73   50.98
   2   8   1 1549.92   33.16
  -2  -8  -1 1392.19   34.22
  -2   8  -1 1261.29   33.90
  -2  -8  -1 1293.34   33.13
  -2  -8  -2  173.25    8.83
   2   8   2  258.78   11.94
  -2   8  -2  285.97   13.47
   2   8   2  122.90   11.22
  -2   8  -2  231.08    9.81
   2  -8   2  137.93   12.27
  -2   8  -3   96.82    4.91
  -2  -8  -3   68.92    5.82
  -2   8  -4  208.50   10.34
  -2  -8  -4  184.95    9.94
  -2   8  -5  248.97   13.65
  -2   8  -5  241.95   11.38
  -2  -8  -5  229.63    9.30
  -2  -8  -5  237.92   11.65
  -2   8  -6   90.41    8.73
  -2   8  -6   85.44    7.27
  -2  -8  -6   87.47    5.83
  -2  -8  -6   81.17    7.16
   2   8   6   82.07    6.68
  -2   8  -7  142.09   11.48
  -2   8  -7  164.60   10.77
   2   8   8  594.26   20.40
  -2  -8  -8  537.85   18.99
   2   8   8  596.44   20.32
  -2  -8  -8  617.17   21.16
  -2  -8  -8  503.13   17.85
   2   8   9  235.50   12.37
  -2  -8  -9  234.22   12.36
  -2  -8 -10  213.07   10.31
   2   8  10  197.72   12.17
   2   8  10  226.79   11.82
  -2  -8 -11  378.35   13.52
   2   8  11  341.38   15.74
  -2  -8 -12   27.65    3.77
   2   8  12   31.20    4.86
  -2  -8 -12   32.47    5.26
  -2  -8 -13  106.04    7.46
  -2  -8 -13  123.15    7.19
  -2  -8 -14    1.80    2.85
  -2  -8 -15    9.65    2.57
  -2  -8 -15   18.89    2.88
  -2   8 -16    1.01    2.66
  -2  -8 -16    0.05    1.59
   2  -9 -16    0.65    1.33
   2   9 -15  246.19   10.39
  -2   9  15  237.88    9.43
   2  -9 -15  270.31    9.31
  -2  -9  15  264.70    9.47
   2  -9 -14    0.79    2.59
  -2   9  14    1.80    2.54
  -2  -9  14    0.41    2.48
   2   9 -14    0.58    3.09
   2  -9 -14    6.42    2.43
   2  -9 -13  189.29    7.62
   2   9 -13  151.61    9.99
  -2   9  13  161.71    9.55
  -2  -9  13  159.21    9.43
   2  -9 -13  172.59    9.15
  -2   9  12    7.54    3.70
   2  -9 -12    6.84    2.79
   2   9 -12    6.34    4.36
   2  -9 -12    8.34    3.05
  -2   9  11   22.22    5.44
   2   9 -11   16.04    7.41
  -2  -9  11   21.77    5.98
   2   9 -11   16.89    5.72
   2  -9 -11   21.33    3.73
  -2   9  10   67.58    7.78
   2   9 -10   69.00    9.23
   2  -9 -10   18.61    5.11
  -2  -9  10   53.76    9.18
   2   9 -10   49.78    8.09
  -2   9  10   32.99    6.53
   2  -9  -9  762.03   24.20
   2   9  -9  573.41   25.81
  -2   9   9  616.83   25.46
   2   9  -9  697.20   25.75
  -2   9   9  696.59   26.56
   2  -9  -8  143.10   14.41
  -2   9   8  103.77   10.49
   2   9  -8  112.20   10.97
   2  -9  -8   35.88    5.97
   2   9  -8   72.38    7.66
  -2   9   8   48.16    6.77
   2  -9  -7  559.78   24.52
   2  -9  -7  587.11   28.06
   2   9  -7  605.37   26.50
  -2   9   7  573.22   24.79
   2   9  -7  549.26   23.93
   2  -9  -7  660.34   22.59
  -2  -9   7  582.00   21.26
   2   9  -7  625.75   22.00
  -2   9   7  680.51   23.83
   2   9  -6  530.99   21.22
  -2   9   6  447.52   20.40
   2   9  -6  510.12   22.57
   2  -9  -6  307.36   15.53
  -2  -9   6  427.83   17.34
   2   9  -6  401.31   16.44
  -2   9   6  353.48   16.41
   2  -9  -5  189.15   13.34
   2   9  -5  216.36   14.57
   2   9  -5  201.35   13.03
  -2   9   5  209.83   14.16
   2  -9  -4   63.00    8.02
  -2   9   4   53.26    7.11
   2   9  -4   27.23    4.57
  -2   9   4   17.97    4.09
  -2  -9   4   42.80    5.69
   2   9  -3  715.88   24.29
  -2   9   3  681.50   25.29
  -2   9   3  658.94   22.89
  -2  -9   2   14.95    2.98
   2   9  -2    0.19    3.98
   2   9  -2    1.31    4.12
  -2   9   2    2.03    4.37
  -2   9   2    4.64    3.57
  -2   9   1  197.80   12.19
   2   9  -1  207.62   12.05
  -2   9   0   78.62    6.62
   2   9   0   88.26    8.28
  -2   9   0   95.45    8.75
  -2   9  -1 1347.63   37.69
  -2  -9  -1 1253.93   37.35
   2   9   1 1223.60   30.01
  -2   9  -1 1259.80   32.82
  -2  -9  -1 1155.00   30.46
   2   9   2   58.59    4.64
  -2  -9  -2   39.98    4.94
  -2  -9  -2   21.12    3.92
  -2   9  -2    8.46    3.30
  -2   9  -2    2.44    4.36
  -2  -9  -3 1538.78   37.88
  -2  -9  -3 1452.97   37.10
  -2   9  -3 1496.09   37.89
  -2  -9  -4    2.97    3.44
  -2  -9  -4   10.64    3.97
  -2  -9  -5  908.84   25.74
  -2   9  -5  744.39   24.44
  -2   9  -5  693.42   26.83
  -2  -9  -5  830.02   25.32
  -2   9  -6  154.97   10.11
  -2  -9  -6  121.83    9.08
  -2  -9  -7   51.14   10.65
  -2  -9  -7   59.52    7.01
  -2   9  -7   52.50    7.94
  -2  -9  -8   45.61    5.74
  -2  -9  -8   46.87    6.26
  -2   9  -8   63.84    8.81
  -2  -9  -9    2.61    3.84
  -2  -9  -9    3.46    3.24
  -2   9  -9    2.43    5.99
  -2  -9 -10   20.68    4.73
  -2  -9 -10   28.36    4.44
  -2  -9 -11   50.32    4.96
  -2  -9 -11   80.99    6.12
  -2  -9 -12   30.97    3.86
  -2  -9 -12   30.60    4.07
  -2   9 -12   44.01    8.94
  -2   9 -12   26.32    5.94
  -2  -9 -13  184.92    9.41
  -2  -9 -14    0.92    2.14
  -2  -9 -14    7.98    2.90
  -2  -9 -15  337.61   10.80
   2 -10 -15    8.69    1.63
   2 -10 -15    9.73    2.06
   2  10 -15   11.38    2.42
  -2 -10  15   10.91    1.82
   2  10 -15   14.92    4.03
  -2 -10  14   26.46    3.35
   2 -10 -14   28.17    3.41
   2  10 -14   22.03    3.75
  -2 -10  13  250.12   10.83
   2 -10 -13  232.65   10.21
  -2  10  13  235.61   10.75
   2 -10 -13  231.40    8.36
   2  10 -13  266.57   12.02
  -2  10  12   19.07    4.30
   2  10 -12    9.84    4.54
   2 -10 -11  463.26   15.18
  -2 -10  11  455.60   19.27
   2  10 -11  472.55   22.42
   2  10 -11  487.79   20.32
   2 -10 -11  488.60   17.56
  -2  10  11  464.27   18.99
   2 -10 -10   90.34    7.69
  -2  10  10   72.47    8.27
  -2 -10  10   46.08    8.47
   2  10 -10   40.81    7.62
  -2  10   9  180.78   12.79
   2  10  -9  178.92   13.50
  -2  10   9  195.06   13.05
   2  10  -9  204.01   16.65
   2 -10  -9  188.09   11.14
  -2 -10   9  201.11   14.63
   2  10  -9  196.17   13.01
   2 -10  -9  185.81    9.30
   2 -10  -8  217.41   17.84
   2  10  -8  234.96   17.48
   2  10  -8  200.92   14.32
  -2  10   8  241.99   15.38
   2  10  -8  245.47   11.53
   2 -10  -8  243.41   12.95
   2  10  -8  242.89   13.70
  -2  10   8  226.64   13.90
   2 -10  -7    4.80    2.86
   2 -10  -7    2.78    8.44
  -2  10   7    2.87    5.12
   2  10  -7    2.28    6.76
   2  10  -7    3.49    5.29
   2 -10  -7    3.86    3.87
  -2 -10   7    5.46    4.14
   2  10  -7    3.14    3.78
  -2  10   7    2.97    3.96
  -2  10   6   25.07    5.36
   2  10  -6   15.64    7.20
  -2  10   6   14.54    5.91
   2  10  -6   13.92    5.62
   2  10  -6   26.77    4.03
   2 -10  -6   27.90    5.57
  -2 -10   6   19.93    5.17
   2  10  -6   22.82    4.87
   2 -10  -6   30.55    4.18
   2 -10  -5  236.51   18.28
   2  10  -5  250.27   14.55
  -2  10   5  222.07   14.67
   2 -10  -5  223.28   12.66
   2  10  -5  228.04   12.18
  -2  10   5  240.33   12.85
  -2 -10   4   14.03    4.68
   2 -10  -4   50.23    6.73
   2  10  -4   68.95    5.45
   2  10  -4   32.93    5.22
  -2  10   4    9.32    5.68
   2  10  -4    9.95    6.55
   2  10  -4   10.76    5.33
  -2 -10   3  388.58   17.26
   2 -10  -3  339.88   15.35
   2  10  -3  410.18   17.90
   2  10  -3  394.52   19.24
  -2  10   3  388.45   18.94
   2  10  -3  375.09   15.83
  -2 -10   2  342.77   11.75
   2 -10  -2  281.97   12.63
  -2  10   1  931.80   30.14
   2  10  -1  906.48   29.23
  -2  10   0   37.42    6.78
   2  10   0   31.08    6.59
  -2  10  -1  667.22   22.05
   2  10   1  730.15   25.18
  -2  10  -1  736.47   26.48
  -2 -10  -2   40.69    5.19
   2  10   2   49.06    4.46
  -2 -10  -2   26.26    4.12
  -2  10  -2    8.55    3.63
   2  10   2    5.39    4.43
  -2  10  -2    2.89    5.14
  -2 -10  -3   11.28    3.57
  -2 -10  -3    6.55    3.64
  -2 -10  -3   37.37    8.63
  -2  10  -3   20.88    4.57
   2  10   3   26.85    5.38
  -2  10  -4   29.60    5.06
  -2 -10  -4   28.65    8.62
  -2 -10  -4   22.95    4.71
   2  10   4   20.47    3.51
  -2 -10  -4   19.00    4.71
  -2 -10  -5   80.73   11.98
  -2 -10  -5  107.43    8.42
  -2  10  -5   86.47    7.81
  -2  10  -6    2.92    3.90
  -2 -10  -6    9.73    4.22
  -2 -10  -6   14.35    4.57
  -2  10  -7  243.87   15.58
  -2  10  -7  229.39   15.33
  -2 -10  -7  297.49   11.45
  -2 -10  -7  277.33   13.92
  -2 -10  -8  128.39    8.65
  -2 -10  -8  122.90    9.20
  -2  10  -9  224.56   15.63
  -2  10  -9  228.70   16.42
  -2 -10  -9  260.48   12.26
  -2 -10  -9  281.20   11.47
  -2 -10  -9  256.53   13.04
  -2  10 -10   92.42   10.92
  -2  10 -10   67.77   10.56
  -2 -10 -10  264.58   11.10
  -2 -10 -10  209.42   11.27
  -2 -10 -10  331.30   11.44
  -2 -10 -11  215.17    9.63
  -2 -10 -11  241.44   11.61
  -2  10 -12   -1.55    4.17
  -2 -10 -13  126.85    6.36
  -2 -10 -13  136.28    7.50
  -2 -10 -14    3.57    2.32
  -2 -10 -15    0.51    1.60
  -2 -10 -15    1.30    2.50
   2  11 -14   45.89    3.83
  -2 -11  14   53.25    3.33
   2 -11 -13    5.59    1.52
   2  11 -13   13.92    3.38
  -2 -11  13   10.55    2.60
   2  11 -13   11.78    4.22
   2  11 -12    7.25    3.45
   2 -11 -12    3.60    2.06
   2 -11 -12    3.05    2.55
   2 -11 -11   10.21    3.36
   2 -11 -11    8.90    2.81
   2  11 -11   12.71    4.61
   2 -11 -11    5.41    2.33
  -2 -11  11   14.52    4.28
  -2 -11  10   12.57    5.61
   2  11 -10    9.39    4.95
   2 -11 -10   13.38    4.09
   2 -11 -10    9.92    3.42
  -2 -11   9   45.92    8.16
   2  11  -9   38.07    6.57
   2 -11  -9   31.24    5.14
  -2  11   9   47.93    6.54
   2 -11  -8   98.20    6.19
   2  11  -8   29.09    7.61
   2 -11  -8   27.30    9.43
   2  11  -8   35.58    6.90
  -2  11   8   38.45    6.96
   2  11  -8   41.55    9.53
   2  11  -8   56.86    7.20
   2 -11  -8   75.08    7.48
  -2 -11   7   51.38    6.53
   2  11  -7   50.45    6.96
   2 -11  -7   36.45    6.12
   2  11  -6  485.19   24.65
   2  11  -6  488.04   22.40
  -2 -11   6  539.56   21.05
   2 -11  -6  500.84   26.82
  -2 -11   5  196.36   12.29
   2 -11  -5  127.21   10.17
   2  11  -5  184.04   11.25
   2  11  -5  249.01   16.32
   2  11  -5  266.50   14.90
  -2  11   5  232.80   15.29
   2  11  -4  479.65   22.96
  -2  11   4  483.55   22.36
   2  11  -4  468.71   20.35
   2 -11  -4  521.56   19.76
  -2 -11   4  475.95   19.48
   2  11  -4  498.88   19.32
   2 -11  -4  491.53   26.34
   2  11  -3   62.20    9.05
   2  11  -3   54.78    7.19
  -2  11   3   51.24    8.18
  -2 -11   3   49.39    6.77
   2  11  -3   38.04    5.75
   2 -11  -3   66.22   12.28
  -2 -11   2   36.36    6.59
   2 -11  -2   22.93    4.48
  -2 -11   2   21.56    3.73
   2 -11  -2   49.58   10.38
  -2  11   2   46.48    7.96
   2  11  -2   43.27    7.77
  -2 -11   1    0.64    2.74
   2 -11  -1   17.51    7.78
  -2  11   1    9.54    5.72
   2  11  -1   14.94    4.87
  -2 -11   0   94.33    6.95
   2  11   0   97.40    8.50
  -2  11   0   96.47   10.03
   2  11   0   87.95    9.48
   2  11   1    4.30    2.25
  -2 -11  -1    5.14    3.20
  -2  11  -1    3.40    5.15
   2  11   1    2.52    4.71
   2  11   1    1.48    3.68
  -2  11  -2   98.86    8.23
  -2 -11  -2  110.35    7.31
  -2 -11  -3   17.23    4.38
  -2  11  -3   97.45   10.29
   2  11   3   87.61    8.50
  -2 -11  -3   31.94    4.95
  -2  11  -3   58.14    6.58
  -2 -11  -4  369.84   15.84
   2  11   4  412.21   13.95
  -2 -11  -4  333.58   14.49
  -2  11  -4  299.77   14.84
   2  11   5  197.22    9.71
  -2 -11  -5  210.46   11.97
  -2 -11  -5  227.65   12.06
  -2  11  -6  458.71   22.49
  -2  11  -6  499.09   20.22
  -2  11  -7    4.71    6.27
  -2 -11  -7   15.12    4.98
  -2 -11  -7   15.67    4.83
   2  11   7   26.64    4.15
  -2 -11  -8  153.33    9.94
   2  11   8  150.36    8.70
  -2 -11  -9   10.25    3.86
  -2 -11  -9    6.87    3.43
   2  11   9    4.00    2.82
  -2 -11 -10   76.36    5.92
   2  11  10   67.60    5.29
  -2 -11 -10   58.17    6.03
  -2 -11 -11    7.84    2.38
   2  11  11    8.44    2.17
  -2 -11 -11    9.96    2.80
  -2 -11 -11   13.71    3.69
  -2 -11 -12    0.15    1.36
  -2 -11 -12  156.76    7.44
  -2 -11 -13    7.95    1.79
  -2 -11 -14   64.52    3.92
   2 -12 -13    1.59    1.66
  -2 -12  13    2.08    1.41
   2  12 -13    4.67    1.91
   2 -12 -12  173.35    6.35
   2 -12 -12  168.59    7.30
  -2 -12  12  162.04    7.34
   2  12 -12  155.77    7.99
   2 -12 -11   24.66    3.14
   2 -12 -11   16.23    3.40
   2 -12 -10  116.06   10.80
   2  12 -10  123.43   10.46
   2 -12 -10  177.63    8.09
   2  12 -10  151.02   10.07
   2 -12 -10  169.68    8.68
  -2 -12  10  129.21    9.37
  -2 -12   9   24.41    6.42
   2  12  -9   19.79    5.55
   2 -12  -9    8.93    3.70
  -2  12   8  109.50    9.05
   2  12  -8  117.95   12.23
   2  12  -8  143.19   10.29
   2  12  -7   35.94    6.26
   2  12  -7   38.20    8.69
  -2  12   7   28.73    6.38
   2  12  -7   33.33    5.77
   2 -12  -7   32.23    5.15
  -2 -12   6    1.26    3.74
   2 -12  -6    1.63    3.82
   2  12  -6    1.36    3.51
  -2  12   6    0.27    4.99
   2  12  -6    1.52    4.35
   2  12  -6   -0.31    6.40
   2  12  -5   33.42    6.32
  -2  12   5   25.88    6.45
   2  12  -5   31.60    8.25
   2 -12  -5   18.14    4.88
  -2 -12   5   23.13    5.58
   2  12  -5   25.12    5.14
   2 -12  -5   38.15   10.29
   2  12  -4  107.80   11.46
  -2  12   4   93.07   10.47
   2  12  -4   99.41    9.18
  -2 -12   4  101.61    8.63
  -2 -12   4  115.16    9.95
   2  12  -4  116.77    9.09
   2 -12  -4  119.36    8.78
  -2 -12   3   60.94    7.31
  -2  12   3   70.85    9.07
   2  12  -3   82.13    8.17
  -2 -12   2 1009.14   32.46
   2  12  -2 1125.38   28.00
   2  12  -2 1069.17   31.27
   2  12  -2  927.20   30.53
  -2  12   2  964.92   34.41
   2  12  -2  929.85   33.87
  -2 -12   1   30.34    6.81
  -2  12   1   42.41    7.61
   2  12   0  130.76   11.62
  -2  12   0  150.67   12.67
  -2 -12   0  169.13    9.14
   2  12   1   65.06    5.23
  -2 -12  -1   57.73    5.92
  -2  12  -2  222.10   12.09
  -2  12  -2  232.36   15.12
  -2 -12  -2  202.83   10.88
  -2  12  -3   31.65    5.38
  -2 -12  -3   21.51    4.02
   2  12   3   17.26    3.24
  -2 -12  -3   18.03    4.58
  -2  12  -4   26.47    5.35
  -2 -12  -4   33.62    4.91
  -2 -12  -4   38.24    5.67
  -2  12  -5  103.57    8.71
  -2 -12  -5  104.06    7.82
  -2 -12  -5  113.82    8.60
  -2  12  -6   61.00    6.99
  -2 -12  -6   55.65    6.24
  -2 -12  -6   46.16    5.94
  -2  12  -7    2.83    4.46
  -2 -12  -7   11.47    4.08
  -2 -12  -7    4.94    3.79
  -2  12  -7    4.62    5.79
  -2 -12  -8  373.45   14.49
  -2  12  -8  237.51   15.75
  -2 -12  -9   39.76    4.78
  -2 -12  -9   57.17    5.86
  -2 -12 -10  371.84   12.60
  -2 -12 -10  374.56   13.80
  -2  12 -11    1.71    3.55
  -2 -12 -11    1.33    2.52
  -2 -12 -11    0.85    2.90
  -2 -12 -12   41.31    3.74
  -2 -12 -13   16.92    2.34
   2 -13 -12    8.99    1.78
   2 -13 -11    4.96    1.96
   2 -13 -11    4.36    1.62
  -2 -13  11    4.40    2.00
   2  13 -11    4.89    2.42
   2 -13 -10   17.77    2.78
   2  13 -10   21.02    3.85
   2 -13 -10   18.11    3.02
  -2 -13   9   58.31    6.51
   2  13  -9   70.09    6.89
   2 -13  -8  392.75   18.99
   2 -13  -8  380.27   13.57
   2  13  -8  382.88   16.53
   2 -13  -8  406.79   14.51
  -2 -13   8  382.55   17.98
   2  13  -7   17.35    6.80
  -2  13   7    6.12    4.14
   2  13  -7   13.88    4.24
   2  13  -6  474.30   22.91
  -2  13   6  502.52   21.39
   2 -13  -6  577.46   19.02
   2  13  -6  552.11   19.89
   2 -13  -6  575.65   19.33
  -2 -13   6  507.23   18.79
   2  13  -5   38.22    5.52
  -2 -13   5   28.91    5.53
   2  13  -4  248.26   15.81
  -2  13   4  228.74   14.67
  -2 -13   4  240.04   13.35
   2  13  -4  259.94   12.79
   2 -13  -4  233.25   11.18
  -2 -13   3    2.07    4.22
  -2 -13   3    2.58    3.81
   2  13  -3   14.71    2.99
   2  13  -3    2.25    3.52
  -2  13   3    2.14    4.98
   2  13  -3    4.92    5.64
  -2 -13   2  111.62    9.15
   2  13  -2  115.76    6.86
   2  13  -2  109.01    8.45
   2  13  -2  106.28   10.47
  -2 -13   1   15.94    5.11
   2  13  -1   20.22    4.73
  -2  13   1   18.70    4.62
   2 -13  -1   33.09    4.68
  -2 -13   0   16.40    5.57
  -2 -13   0   12.86    3.30
  -2  13   0   16.76    4.56
   2  13   0   14.47    4.39
   2  13   0   18.32    6.08
  -2  13   0   16.20    5.99
  -2 -13  -1    9.96    5.00
  -2  13  -1   15.10    4.55
   2  13   1    6.78    5.33
  -2  13  -1    8.79    5.64
  -2  13  -2  389.89   15.98
   2  13   2  358.75   17.10
  -2  13  -2  400.84   19.46
  -2  13  -3  109.60    8.53
  -2  13  -3   54.66    8.55
  -2  13  -4  443.61   20.24
  -2  13  -4  437.44   17.11
  -2 -13  -4  374.30   14.04
  -2 -13  -4  386.62   15.44
   2  13   4  381.64   13.21
  -2 -13  -5   93.29    6.85
  -2 -13  -5  134.22    8.63
  -2 -13  -6  294.33   12.54
  -2 -13  -6  291.75   12.61
  -2 -13  -7   11.39    3.35
  -2 -13  -7    3.92    3.42
  -2  13  -7    4.82    3.98
  -2  13  -7   10.79    5.85
  -2 -13  -8  101.62    6.54
  -2 -13  -8  104.27    6.93
  -2  13  -8  110.71    8.94
  -2 -13  -8  108.82    7.12
  -2 -13  -9    0.75    3.40
  -2 -13  -9    1.79    2.61
  -2  13  -9    1.56    3.44
  -2  13  -9    0.09    4.56
  -2  13 -10    3.32    3.13
  -2 -13 -10    8.71    2.57
  -2 -13 -10    4.01    2.72
  -2 -13 -11    6.43    2.06
  -2  13 -11   11.76    2.78
  -2 -14  10   79.65    4.10
   2 -14 -10   68.28    3.58
   2  14  -9   80.75    5.62
   2 -14  -9  109.97    5.20
  -2 -14   8    4.57    3.41
   2 -14  -8    2.22    2.04
   2 -14  -8    0.95    2.04
   2  14  -8    3.68    3.09
   2  14  -8    4.64    3.87
  -2 -14   7    7.21    4.58
   2 -14  -7   14.58    3.05
   2 -14  -7   17.63    3.08
   2  14  -7   10.90    3.75
   2 -14  -6    1.80    2.68
   2 -14  -6    2.91    2.65
   2  14  -6    6.23    3.31
  -2  14   6    9.94    3.80
  -2 -14   5   16.69    4.06
   2 -14  -5   27.50    4.37
   2  14  -5   20.36    4.37
  -2  14   5   11.40    4.83
   2  14  -5   13.36    5.97
  -2 -14   4   24.74    4.84
   2  14  -4   25.40    4.52
   2  14  -4   32.39    7.02
  -2  14   4   33.89    6.28
  -2 -14   3  184.75   11.44
   2  14  -3  217.96   10.96
  -2  14   3  212.20   11.07
   2  14  -3  145.86   12.31
  -2  14   3  144.65   11.29
  -2 -14   2  114.98    8.18
  -2 -14   2   86.83    8.19
  -2  14   2   81.74    6.96
   2  14  -2   87.88    7.23
  -2  14   2  114.50   10.06
   2  14  -2  109.74   10.11
  -2 -14   1  156.79   10.66
  -2 -14   1  181.75   11.83
   2  14  -1  307.73   10.00
   2 -14  -1  286.50   10.59
   2  14  -1  194.98   10.72
  -2  14   1  204.06   10.90
  -2  14   1  137.79   11.33
   2  14  -1  130.13   11.31
  -2 -14   0  315.98   14.72
  -2 -14   0  285.13   14.57
  -2  14   0  329.46   16.32
   2  14   0  313.61   15.30
  -2  14   0  284.44   12.63
   2  14   0  274.34   12.62
  -2 -14  -1  257.41   14.15
   2  14   1  225.06   13.26
  -2  14  -1  241.70   14.64
  -2  14  -1  344.90   13.97
   2  14   1  350.72   14.33
  -2 -14  -2  191.97   12.22
  -2  14  -2  197.35   10.64
  -2  14  -2  217.03   13.54
  -2 -14  -3   17.12    5.39
   2  14   3   -0.24    0.86
  -2 -14  -4   -1.32    4.48
  -2 -14  -4    1.54    2.62
  -2  14  -4    0.31    3.11
  -2  14  -4    3.12    4.99
  -2 -14  -5    3.64    4.50
  -2 -14  -5   17.78    3.65
  -2  14  -5    6.46    3.47
  -2  14  -5    2.88    5.16
  -2  14  -6  101.26    7.74
  -2 -14  -6   90.67    5.64
  -2 -14  -6   92.36    8.28
  -2 -14  -6   91.23    7.15
  -2  14  -7  106.19    8.17
  -2 -14  -7  104.96    6.89
  -2  14  -8   85.62    7.46
  -2  14  -8   61.90    5.74
  -2 -14  -8   46.38    3.81
  -2 -14  -8   72.49    6.08
  -2  14  -9  118.26    6.58
  -2 -14  -9  145.27    5.83
  -2  14 -10   21.52    2.79
  -2 -15   7  171.33    8.45
   2  15  -7  197.37    8.61
  -2 -15   6    4.48    3.38
   2  15  -6    3.05    3.21
  -2  15   6    3.16    2.14
   2  15  -6    4.51    2.88
  -2  15   5  177.64    8.55
   2  15  -5  199.67    9.50
  -2 -15   4    2.80    2.80
  -2  15   4    4.85    2.72
   2  15  -4    3.77    2.69
  -2  15   4    1.18    3.26
  -2 -15   3   58.18    5.74
   2  15  -3   63.41    5.51
  -2  15   3   63.77    5.37
   2  15  -3   48.18    6.67
  -2 -15   2   11.29    3.85
   2 -15  -2   10.49    2.35
  -2  15   2   13.76    3.30
   2  15  -2   12.22    3.32
  -2  15   2    7.85    4.58
   2  15  -2   15.07    4.97
  -2  15   1    0.73    2.51
   2  15  -1    1.13    2.53
   2  15  -1   -0.09    4.06
  -2  15   1   -1.98    4.37
   2 -15  -1   -0.44    2.75
  -2 -15   1   -0.06    2.65
  -2 -15   1   -0.16    3.31
   2  15   0    8.31    2.97
  -2  15   0    6.71    2.92
  -2 -15   0    7.42    4.02
  -2 -15   0    7.05    3.41
  -2  15  -1  104.62    6.85
   2  15   1  102.11    6.85
  -2  15  -1   94.37    8.38
  -2 -15  -1   91.18    7.74
  -2 -15  -1   95.23    7.54
  -2  15  -2    8.15    3.02
   2  15   2    7.97    3.08
  -2  15  -2   13.37    4.89
  -2 -15  -2   11.14    4.11
  -2 -15  -2    8.20    3.94
  -2  15  -3  167.73    8.56
   2  15   3  160.48    8.42
  -2  15  -3  121.91    9.27
  -2 -15  -3  133.65    9.21
   2  15   4   17.80    3.60
  -2  15  -4   19.91    3.82
  -2 -15  -4   31.47    5.20
  -2 -15  -4   23.08    4.57
  -2  15  -5  155.15    8.36
   2  15   5  144.27    8.04
  -2  15  -5  128.15    9.12
  -2 -15  -5  150.53    9.38
  -2 -15  -5  151.21    8.04
  -2  15  -6    3.14    2.92
   2  15   6    1.43    2.53
  -2 -15  -6    2.59    3.02
  -2 -15  -6    1.99    2.40
  -2  15  -7  148.02    7.10
   2  15   7  134.68    7.03
   2  16  -3  158.51    7.02
  -2 -16   3  158.03    8.44
   2  16  -2   39.85    3.60
  -2 -16   2   27.45    3.50
  -2  16   1  115.13    5.87
   2  16  -1  117.30    6.04
  -2  16   1   97.63    6.96
   2 -16  -1  110.44    6.61
  -2 -16   1  113.50    6.48
   2  16   0   10.40    2.45
  -2  16   0    9.11    2.64
  -2  16   0    3.65    3.46
   2 -16   0    7.37    2.70
  -2 -16   0    6.67    2.93
   2  16   1   95.79    5.45
  -2  16  -1   95.13    5.51
  -2  16  -1   83.10    6.56
  -2 -16  -1   96.49    6.28
  -2  16  -2    1.70    2.57
   2  16   2    1.59    1.87
  -2  16  -2    3.05    3.19
  -2 -16  -2    1.47    2.20
  -2 -16  -2    0.50    2.46
   2  16   3   15.67    2.47
  -2 -16  -3   16.85    3.04
  -2  16  -4    6.19    3.22
  -3   0  19   11.74    3.01
  -3   0  18    0.24    1.49
  -3   0  18   -0.35    2.28
  -3   0  18    0.15    3.49
  -3   0  17    7.43    3.21
  -3   0  17   14.10    5.18
  -3   0  16   -0.23    3.04
  -3   0  15   85.57    7.40
  -3   0  14    0.69    3.46
   3   0 -14    0.68    2.02
  -3   0  13  931.90   27.16
   3   0 -13  835.32   22.64
  -3   0  12    0.32    3.04
  -3   0  11 2377.73   54.06
   3   0 -11 2191.91   51.32
   3   0 -10   -0.48    5.52
   3   0 -10    0.81    2.60
   3   0 -10    0.49    2.89
  -3   0  10    0.68    2.89
  -3   0   9  935.02   34.09
   3   0  -9  756.72   27.05
   3   0  -9  763.25   24.83
   3   0  -9  799.60   21.87
   3   0  -9  777.65   22.98
  -3   0   9  838.20   23.48
   3   0  -9  928.64   34.87
  -3   0   9  912.16   35.02
  -3   0   8    1.61    2.54
   3   0  -8    0.31    2.39
   3   0  -8    1.85    4.81
   3   0  -8    0.57    3.00
   3   0  -8    0.14    3.89
   3   0  -8    1.62    2.75
  -3   0   8    0.76    2.47
  -3   0   8   -0.39    2.64
   3   0  -8    0.33    2.38
   3   0  -8    0.79    2.29
   3   0  -7   10.07    3.44
  -3   0   7    4.67    2.86
   3   0  -7    6.92    3.36
   3   0  -7    4.69    4.49
  -3   0   7    4.07    2.61
   3   0  -7    2.65    2.65
  -3   0   7    4.86    2.86
  -3   0   6    0.12    2.09
  -3   0   6    0.50    2.49
   3   0  -6    0.35    1.39
  -3   0   5 2191.40   52.22
  -3   0   5 2073.70   53.74
  -3   0   4   -0.30    1.86
  -3   0   4   -0.21    2.44
   3   0  -4    0.80    2.33
   3   0  -4    0.19    1.34
  -3   0   3 4308.92   91.80
   3   0  -3 4242.32   89.54
  -3   0   3 4586.47   97.34
   3   0  -3 4647.60   96.35
  -3   0   2   -0.14    1.43
  -3   0   2    0.78    1.43
   3   0  -2   -0.61    2.13
   3   0  -1 8685.59  165.10
   3   0  -1 9069.99  168.92
  -3   0   1 8884.13  164.56
   3   0   0   -0.37    2.12
   3   0   0    0.20    1.09
   3   0   0    0.28    1.69
  -3   0   0    0.28    0.94
  -3   0   0   -0.36    1.64
   3   0   1 9993.98  190.48
  -3   0  -1 9999.00  190.59
   3   0   1 9790.28  191.17
   3   0   1 9234.86  185.67
  -3   0  -1 9065.65  187.33
   3   0   2    2.45    2.42
   3   0   2    0.52    1.88
   3   0   2    0.04    1.13
  -3   0  -2    0.71    1.21
   3   0   3  790.91   23.29
   3   0   3  747.68   23.27
  -3   0  -3  740.69   16.97
  -3   0  -4   -0.09    2.10
   3   0   4    1.96    2.41
  -3   0  -4    0.28    0.62
  -3   0  -5 1017.81   31.99
   3   0   5 1056.03   32.20
  -3   0  -6    0.38    2.19
   3   0   6    0.74    2.33
   3   0   6    0.12    2.11
  -3   0  -7  832.18   29.40
   3   0   7  861.83   29.60
  -3   0  -7  827.01   30.13
   3   0   7  945.58   30.66
   3   0   7  927.11   30.44
  -3   0  -8    0.95    2.95
  -3   0  -8    1.07    2.06
  -3   0  -8   -0.18    2.68
  -3   0  -8    0.51    2.82
   3   0   8   -0.49    2.64
   3   0   8    0.33    2.53
   3   0   8    1.00    2.62
  -3   0  -9 1403.86   47.87
  -3   0  -9 1299.75   32.71
   3   0   9 1321.98   45.94
  -3   0 -10   -1.10    5.21
  -3   0 -10    1.43    2.07
  -3   0 -10    0.16    3.38
  -3   0 -11  669.64   26.47
  -3   0 -13  563.88   17.19
   3   0  15    3.90    5.64
   3   0  16    0.13    4.65
  -3   0 -16   -1.12    4.90
   3   0  17  171.02    8.48
   3   0  17  108.00    9.93
   3   0  18    0.89    1.73
   3   0  18    0.46    3.75
   3   0  19  258.34    8.26
   3   0  19  176.95    9.67
  -3  -1  19   96.00    6.18
  -3  -1  18   28.45    3.54
  -3   1  18   34.53    3.74
  -3  -1  18   22.95    4.77
  -3   1  18   20.12    4.35
  -3   1  17   91.58    6.80
  -3  -1  17   92.24    6.69
  -3  -1  16   99.50    7.41
  -3   1  16   88.82    7.29
  -3   1  16   81.69    8.57
  -3   1  15  138.17    9.44
  -3  -1  15  142.91    9.35
   3  -1 -14  164.25    7.92
  -3   1  14  151.38    9.74
  -3  -1  14  155.03    9.75
  -3   1  13  332.31   14.65
  -3  -1  13  336.60   14.66
   3   1 -12  138.76    9.20
  -3   1  12  112.99    8.34
  -3  -1  12  125.46    8.44
   3   1 -11   56.33    5.99
  -3  -1  11   60.19    6.09
  -3   1  11   78.00    6.62
   3  -1 -11   64.10    5.76
   3  -1 -10  669.96   23.32
   3   1 -10  687.27   25.22
   3   1 -10  601.78   17.85
   3  -1 -10  592.55   19.00
   3   1 -10  655.50   20.44
  -3  -1  10  617.15   20.04
  -3   1  10  643.68   20.40
   3   1  -9 1837.09   58.67
  -3   1   9 1699.15   58.76
   3   1  -9 2641.85   52.46
   3   1  -9 2733.61   58.03
   3  -1  -9 2613.32   55.18
   3   1  -9 2505.29   54.11
   3  -1  -9 1732.76   57.45
  -3  -1   9 1732.01   57.83
  -3   1   9 1804.16   59.38
   3  -1  -9 1977.76   48.00
   3   1  -9 1993.13   46.85
   3   1  -9 2374.11   50.28
  -3   1   9 2205.52   50.43
  -3  -1   9 2063.69   49.50
  -3   1   8 1026.86   35.01
   3   1  -8 1082.81   34.97
  -3  -1   8 1046.36   36.75
   3  -1  -8 1065.60   36.95
  -3  -1   8 1088.75   35.63
  -3   1   8 1130.47   37.03
   3  -1  -8 1126.77   35.41
   3   1  -8 1132.92   37.36
   3  -1  -8 1158.28   37.01
   3   1  -8  778.26   27.34
   3  -1  -8  810.50   26.75
   3   1  -8  803.60   25.94
   3  -1  -8  896.61   23.91
   3   1  -8  895.01   24.51
  -3   1   8  913.71   25.48
  -3  -1   8  891.85   24.99
   3  -1  -7 2581.03   67.17
  -3   1   7 2526.67   67.98
  -3  -1   7 2530.32   67.61
   3  -1  -7 2436.16   66.43
   3   1  -7 2515.38   63.36
   3   1  -7 2542.66   67.57
   3  -1  -7 2398.63   58.28
  -3   1   7 2406.18   66.24
   3  -1  -7 2490.64   68.12
   3   1  -7 2591.09   66.25
  -3  -1   7 2539.41   68.86
  -3   1   7 2750.35   58.58
   3  -1  -6  780.87   23.16
  -3  -1   6  850.30   29.24
  -3   1   6  820.25   28.01
   3   1  -6  788.77   27.84
  -3   1   6  827.04   29.48
  -3  -1   6  832.42   29.18
   3   1  -6  841.60   25.64
   3  -1  -5 1138.24   30.57
  -3   1   5 1216.09   33.90
   3   1  -5 1192.80   27.17
  -3  -1   5 1164.44   34.09
   3   1  -5 1129.63   31.46
  -3   1   5 1203.32   36.54
  -3  -1   5 1187.40   36.03
   3  -1  -5 1155.44   35.08
   3  -1  -5 1165.93   28.23
  -3  -1   4  112.10    7.80
   3   1  -4  122.43    6.58
  -3   1   4  127.02    7.84
   3  -1  -4  119.11    7.36
   3  -1  -4  129.39    5.62
  -3   1   4  125.17    9.43
  -3  -1   4  134.86    9.20
   3   1  -4  131.15    7.39
   3  -1  -4  125.52    9.02
  -3  -1   3  736.50   19.40
  -3  -1   3  749.62   21.79
   3   1  -3  711.39   22.17
   3  -1  -3  777.37   22.41
  -3   1   3  731.20   20.95
  -3  -1   3  773.71   19.22
   3  -1  -3  742.99   18.00
  -3   1   3  754.86   25.65
   3   1  -3  779.03   21.24
  -3  -1   3  808.65   24.25
   3  -1  -3  765.93   24.28
   3   1  -2    0.88    2.61
   3  -1  -2    1.53    1.89
   3   1  -2    1.21    1.70
  -3   1   2    1.44    1.29
  -3  -1   2    1.70    1.03
  -3   1   2    1.76    0.94
   3  -1  -2    1.87    2.41
  -3  -1   2    1.15    1.88
  -3   1   1   67.93    5.18
   3   1  -1   66.42    6.07
   3   1  -1   59.85    4.30
  -3   1   1   59.09    2.26
  -3  -1   1   50.83    4.10
  -3   1   1   50.31    6.20
  -3  -1   1   62.03    2.74
   3  -1  -1   67.83    5.30
  -3   1   0   94.14    6.28
   3  -1   0   93.06    3.30
  -3  -1   0   84.52    5.92
   3  -1   0   83.85    5.75
   3   1   0   82.15    5.93
  -3  -1   0  129.48    5.90
   3   1   0  114.67    4.12
  -3   1   0  103.34    6.81
   3  -1   0  117.26    5.90
   3  -1   0  117.98    3.64
   3   1   1 1082.67   28.23
   3   1   1 1055.60   29.50
  -3   1  -1 1058.33   28.78
  -3  -1  -1 1085.87   29.17
  -3  -1  -1 1119.74   28.51
   3  -1   1  965.60   26.51
   3  -1   1  997.63   23.16
   3   1   1 1057.23   25.60
  -3   1  -1 1037.50   24.98
   3  -1   1 1050.65   21.89
   3  -1   2 3506.14   75.14
   3   1   2 3550.70   76.77
   3  -1   2 3712.00   76.92
   3   1   2 3524.94   75.14
  -3  -1  -2 3485.72   77.72
  -3   1  -2 3408.47   74.80
  -3  -1  -2 3633.31   77.24
  -3   1  -2 3415.28   69.01
   3   1   2 3378.99   73.21
  -3  -1  -3 1855.97   46.10
   3  -1   3 1882.36   44.19
   3   1   3 1867.31   46.09
  -3   1  -3 1791.34   46.38
   3  -1   3 1849.34   45.88
   3   1   3 1775.81   44.39
   3  -1   3 1783.54   44.05
  -3   1  -3 1847.03   44.36
  -3  -1  -3 1845.96   40.63
   3   1   3 1819.78   42.68
   3  -1   4  904.68   26.99
   3   1   4  912.73   28.71
   3  -1   4  935.19   26.79
   3  -1   4  904.53   28.61
   3   1   4  900.16   27.54
  -3  -1  -4  936.76   29.37
  -3   1  -4  906.70   26.91
  -3  -1  -4  928.29   22.90
   3  -1   5  370.47   15.22
   3  -1   5  373.20   16.33
   3   1   5  392.78   17.83
  -3  -1  -5  408.24   17.44
  -3   1  -5  386.51   16.29
  -3  -1  -5  371.91   12.12
  -3   1  -6  112.51    9.12
  -3  -1  -6  121.05   10.34
   3   1   6  131.57   10.67
  -3   1  -6  137.27    9.32
   3  -1   6  121.08    9.31
  -3  -1  -6  136.79    6.85
   3  -1   6  147.98   11.04
   3  -1   6  125.02   10.12
   3   1   6  139.31    9.95
  -3  -1  -7  394.50   13.98
  -3   1  -7  393.51   13.01
  -3   1  -7  323.53   17.00
   3  -1   7  322.03   17.01
  -3  -1  -7  314.90   18.42
   3   1   7  322.69   18.61
  -3   1  -7  323.15   18.91
  -3   1  -7  323.58   15.04
  -3  -1  -7  314.26   11.63
   3   1   7  320.38   17.12
  -3  -1  -8   19.29    3.07
  -3   1  -8    2.99    2.10
  -3  -1  -8    3.30    3.00
  -3   1  -8    6.55    3.81
  -3   1  -8    5.67    3.32
  -3  -1  -8    3.71    3.37
   3   1   8    4.31    3.07
   3  -1   8    4.71    3.03
   3   1   8    3.43    3.02
   3   1   8    2.90    2.86
   3  -1   8    4.74    3.28
  -3  -1  -8    3.87    1.42
  -3  -1  -9   32.91    3.60
  -3   1  -9   20.58    5.20
   3   1   9   20.22    5.52
   3   1   9   15.95    4.72
   3   1   9   16.97    4.85
  -3   1 -10   40.11    5.35
  -3   1 -10   52.55    4.24
  -3  -1 -10   43.23    4.08
  -3   1 -11   34.31    8.23
  -3   1 -11   61.96    6.84
  -3   1 -11  114.70    6.20
  -3  -1 -11  110.24    6.70
  -3   1 -12  338.18   15.86
  -3  -1 -12  386.24   13.59
  -3   1 -12  382.68   20.43
  -3   1 -13  517.73   15.16
   3   1  13  378.01   20.47
  -3  -1 -14  161.69    7.92
   3   1  14   31.81    7.80
   3   1  15  475.08   22.60
   3   1  16   35.34    4.67
   3   1  16   42.16    7.84
   3  -1  16   40.70    7.35
  -3   1 -17   61.79    7.34
   3   1  17   63.92    7.89
   3  -1  17   75.68    8.27
   3  -1  18   36.53    3.70
   3   1  18   37.74    3.65
   3  -1  19    3.27    1.54
   3   1  19    4.27    1.67
  -3   2  19   32.59    2.55
  -3  -2  19   31.62    4.03
  -3  -2  18   20.81    3.14
  -3  -2  18   20.69    4.63
  -3   2  17    0.04    0.92
  -3   2  17    2.07    2.92
  -3  -2  17    2.70    2.83
  -3   2  17   -0.44    3.86
  -3   2  16   17.97    2.95
  -3  -2  16   20.69    4.22
  -3   2  16   18.42    4.22
  -3   2  16   21.05    5.78
   3  -2 -15    9.65    2.84
  -3   2  15   19.45    4.52
  -3  -2  15   23.00    4.61
  -3   2  14  280.99   13.68
  -3  -2  14  293.34   13.70
  -3  -2  13  247.18   12.35
  -3   2  13  237.97   12.57
   3   2 -13  243.82   12.85
   3  -2 -12   55.70    5.02
  -3  -2  12   49.50    5.89
  -3   2  12   51.67    6.02
   3   2 -12   42.68    5.75
   3  -2 -11  256.00   11.83
   3   2 -11  279.00   12.92
  -3  -2  11  259.51   12.43
  -3   2  11  264.90   12.70
   3  -2 -10   34.97    7.33
   3  -2 -10   34.60    6.71
   3   2 -10   36.27    6.32
   3  -2 -10  105.77    7.03
   3   2 -10   65.35    6.06
  -3   2  10   86.00    6.92
  -3  -2  10   77.34    6.54
   3   2  -9  111.46   10.22
  -3  -2   9   95.95   10.24
  -3  -2   9  102.57   10.51
   3  -2  -9   71.55    8.59
   3   2  -9   75.34    8.33
   3  -2  -9   79.37    8.41
   3   2  -9   75.13    7.50
   3  -2  -9   88.85    6.38
  -3  -2   9   88.60    7.37
   3   2  -9   90.75    6.67
  -3   2   9  100.83    7.26
  -3  -2   9   90.91    6.91
   3  -2  -8   26.31    3.87
   3   2  -8   22.98    4.63
   3  -2  -8   24.31    5.66
  -3  -2   8   25.38    5.34
  -3  -2   8   27.38    5.53
  -3   2   8   26.84    5.75
   3  -2  -8   28.98    5.69
   3   2  -8   25.97    4.92
   3   2  -8   27.40    5.82
   3  -2  -8   27.21    5.42
   3  -2  -8    6.62    5.43
   3   2  -8    8.71    5.12
   3  -2  -8    7.59    4.46
   3   2  -8    8.20    4.21
   3  -2  -8   14.34    3.27
  -3  -2   8    8.30    4.02
   3   2  -8   10.88    3.16
  -3   2   8   10.02    3.50
   3  -2  -7   34.99    5.53
  -3  -2   7   34.25    5.66
  -3   2   7   32.45    5.94
  -3  -2   7   33.67    5.84
   3  -2  -7   29.90    5.56
   3   2  -7   37.94    5.40
   3   2  -7   33.49    5.84
   3  -2  -7   62.98    7.09
   3   2  -7   41.51    5.09
   3   2  -7    5.37    1.90
  -3  -2   7   17.78    4.37
  -3   2   7    5.54    3.13
   3  -2  -7   22.88    3.71
   3   2  -7   24.16    4.30
   3  -2  -6   48.73    5.29
   3  -2  -6   53.34    6.97
   3   2  -6   59.10    6.90
   3   2  -6   63.30    6.53
  -3  -2   6   56.21    6.33
  -3  -2   6   57.04    6.93
  -3   2   6   57.13    7.52
   3  -2  -5  141.00    8.79
  -3  -2   5  132.83    8.36
   3   2  -5  122.48    8.42
  -3   2   5  138.52   11.08
   3  -2  -5  142.48   10.47
  -3  -2   5  136.98    9.81
   3  -2  -4  246.61   11.83
  -3  -2   4  226.05    7.95
   3   2  -4  229.91   11.07
  -3  -2   4  248.01   10.53
   3   2  -4  253.01   11.62
  -3   2   4  251.21   14.67
   3  -2  -4  249.71   13.49
  -3  -2   4  246.42   12.56
   3   2  -3  296.32   12.68
   3  -2  -3  313.53   13.16
   3   2  -3  300.12   12.15
   3  -2  -3  297.64   14.34
  -3  -2   3  285.03   10.51
  -3   2   3  306.88   10.46
   3   2  -3  293.51   12.19
  -3  -2   3  300.96   13.17
  -3   2   2 3785.78   76.28
   3   2  -2 3729.47   80.66
   3   2  -2 3683.84   80.21
  -3  -2   2 3725.41   77.03
  -3   2   2 3786.96   76.58
   3  -2  -2 3687.99   83.43
   3   2  -1  125.12    7.22
   3  -2  -1  133.65    7.92
  -3  -2   1  126.83    7.35
  -3   2   1  123.31    3.86
   3   2  -1  133.39    7.47
   3   2  -1  121.26    5.65
  -3   2   1  128.88    7.91
  -3   2   1  119.33    5.12
  -3  -2   1  119.26    5.43
   3  -2  -1  128.26    8.12
  -3  -2   0  305.50   12.78
   3  -2   0  319.81   12.66
   3  -2   0  274.04   11.39
  -3  -2   0  282.25   12.05
  -3   2   0  306.82   11.44
   3   2   0  325.21   10.27
   3  -2   0  360.63   12.83
   3  -2   0  333.83    9.82
  -3   2  -1  347.49   14.55
  -3  -2  -1  384.14   14.80
  -3  -2  -1  385.44   15.59
   3  -2   1  365.40   13.42
   3  -2   1  391.78   11.78
  -3   2  -1  391.53   11.81
   3   2   1  400.19   13.70
   3   2   1  396.97   12.48
   3  -2   1  408.03   12.43
   3  -2   2   11.20    2.64
  -3  -2  -2   13.60    3.72
   3   2   2   13.27    2.56
   3  -2   2   12.05    1.40
   3  -2   2   14.79    3.19
  -3  -2  -2   13.44    3.29
   3   2   2   11.41    3.23
   3   2   2   12.81    2.71
   3  -2   2   13.66    2.48
  -3   2  -2   12.58    1.53
   3  -2   2   15.79    1.60
  -3  -2  -3  461.76   18.30
  -3   2  -3  464.50   18.18
   3  -2   3  463.39   15.60
  -3  -2  -3  432.59   18.27
   3   2   3  469.00   18.26
   3  -2   3  477.03   17.94
   3   2   3  459.48   15.88
  -3   2  -3  444.34   15.23
   3  -2   3  457.73   14.00
   3  -2   3  444.06   15.49
  -3  -2  -3  461.59   15.42
   3   2   3  435.73   15.95
  -3  -2  -4   48.93    6.10
  -3   2  -4   56.36    6.42
   3  -2   4   58.12    5.36
   3   2   4   52.71    6.34
   3  -2   4   59.83    6.52
   3   2   4   53.32    5.46
   3  -2   4   56.08    5.25
  -3   2  -4   53.88    5.06
  -3  -2  -4   60.08    5.04
   3   2   4   51.46    5.28
   3  -2   4   56.47    6.37
  -3  -2  -5  254.21   14.92
  -3   2  -5  244.23   13.57
  -3  -2  -5  280.62   14.83
   3  -2   5  265.31   12.35
   3  -2   5  268.77   12.65
  -3   2  -5  265.34   12.51
   3   2   5  278.38   15.24
  -3  -2  -5  282.35   11.77
   3  -2   5  274.10   14.94
   3   2   5  258.31   12.73
  -3   2  -6   82.53    7.31
   3  -2   6   81.41    7.28
   3   2   6   89.08    9.27
   3  -2   6   93.23    7.20
  -3   2  -6   75.19    6.96
  -3  -2  -6   93.23    8.71
  -3  -2  -6   90.86    6.64
   3  -2   6   92.99    8.98
   3  -2   6  102.35    9.37
   3   2   6   89.41    7.99
  -3   2  -7  312.24   14.70
  -3  -2  -7  320.13   19.29
   3  -2   7  298.14   16.80
   3   2   7  304.46   18.86
   3  -2   7  317.79   15.90
  -3  -2  -7  307.49   16.66
  -3   2  -7  311.34   15.90
  -3  -2  -7  291.32   13.36
   3  -2   7  299.58   17.82
   3  -2   7  289.24   17.64
   3   2   7  285.42   15.96
  -3  -2  -8  365.37   12.22
  -3   2  -8  391.17   13.91
  -3   2  -8  299.81   14.13
  -3  -2  -8  346.24   21.23
   3  -2   8  305.13   17.81
   3   2   8  316.84   19.98
  -3  -2  -8  325.15   17.41
  -3   2  -8  313.78   17.09
   3   2   8  309.67   17.47
  -3  -2  -8  322.27   14.34
   3  -2   8  305.92   19.29
  -3  -2  -9   99.38    6.23
  -3   2  -9   71.66    6.48
   3  -2   9  143.61   12.40
  -3   2  -9  142.80   11.68
   3   2   9  157.10   13.13
  -3   2 -10  839.81   25.52
  -3  -2 -10  824.93   22.71
   3   2  11   16.76    6.23
  -3   2 -11   11.18    4.25
  -3   2 -11    5.85    2.16
  -3  -2 -11    9.61    2.97
  -3  -2 -12   62.37    5.57
   3   2  12   50.35    8.80
  -3   2 -12   51.01    9.71
  -3   2 -12   60.36    7.08
  -3  -2 -12   60.06    5.02
  -3  -2 -13  312.83   14.85
  -3   2 -13  348.89   20.13
   3   2  13  329.05   18.67
   3   2  14   14.16    6.76
  -3  -2 -15   34.97    4.04
   3   2  15   34.55    4.76
   3   2  15   30.33    7.67
  -3  -2 -16  132.31    6.60
   3   2  16  101.23    7.17
   3   2  17    3.32    2.76
   3  -2  17   11.45    5.06
   3   2  17   10.07    5.40
  -3   2 -18   28.31    5.20
   3  -2  18   40.75    5.75
   3   2  18   35.65    5.68
   3  -2  19   47.55    3.24
   3  -2  19   35.97    4.38
  -3  -3  19    2.35    2.81
   3   3 -18  121.78    8.31
  -3  -3  18  160.83    7.09
  -3   3  17   58.27    6.31
  -3  -3  17   47.38    4.84
  -3  -3  16  293.65   11.34
  -3   3  16  289.55   11.69
  -3   3  15   79.07    5.51
   3  -3 -15   75.26    5.70
  -3   3  15   93.79    7.70
  -3  -3  15   86.17    7.33
  -3   3  15  103.40    9.62
  -3   3  14    7.06    5.10
   3   3 -14    6.83    3.99
  -3   3  14   10.73    4.19
  -3  -3  14   10.37    3.80
  -3   3  13  358.12   17.73
   3   3 -13  348.41   15.51
  -3  -3  13  318.97   14.55
  -3   3  13  308.26   14.71
   3  -3 -13  289.03   12.03
  -3   3  12    8.76    5.21
   3  -3 -12   14.19    3.58
  -3   3  12   11.65    4.31
  -3  -3  12   12.28    4.12
   3   3 -12   16.88    4.59
   3  -3 -11   14.77    4.05
   3   3 -11   28.26    4.93
  -3   3  11   22.80    4.57
  -3  -3  11   17.67    4.33
   3  -3 -10  102.15   10.62
   3   3 -10   99.64    9.34
   3  -3 -10  115.82   10.39
   3  -3 -10   92.71    7.02
  -3  -3  10   98.47    8.16
   3   3 -10  101.21    7.69
  -3   3  10   91.77    7.79
   3  -3  -9  397.51   18.83
   3  -3  -9  409.56   18.53
   3   3  -9  410.07   17.74
   3  -3  -9  377.19   14.43
  -3  -3   9  394.93   16.70
   3   3  -9  400.87   15.46
  -3   3   9  423.20   16.62
   3  -3  -8  108.92    8.95
  -3  -3   8  120.38   12.27
   3   3  -8  107.19    9.08
   3   3  -8  116.83    9.02
   3  -3  -8  129.43   10.19
   3  -3  -8  131.47   10.13
   3   3  -8  122.23    9.08
  -3   3   8  112.31    8.35
  -3  -3   8  116.31    8.98
  -3   3   8  115.47    7.36
   3   3  -8  122.96    7.92
  -3  -3   8  102.48   10.77
  -3   3   8  107.19   11.47
  -3  -3   8  114.68   11.13
   3  -3  -8  111.68   11.27
   3   3  -8  107.65   10.34
   3   3  -8   96.63   10.41
   3  -3  -8  108.73   10.24
   3  -3  -7   59.85    7.08
  -3  -3   7   53.55    7.07
  -3   3   7   58.28    8.30
  -3  -3   7   56.02    7.40
   3   3  -7   60.95    7.79
   3   3  -7   57.91    7.27
   3   3  -7   38.89    5.33
  -3   3   7   35.80    5.59
  -3  -3   7   39.79    6.54
  -3   3   7   37.65    4.65
  -3   3   7   34.73    4.48
   3   3  -7   36.80    4.81
   3  -3  -7   53.78    6.33
  -3  -3   7   56.61    7.85
   3  -3  -7   52.78    7.70
   3   3  -7   55.66    6.07
   3   3  -7   65.52    6.76
   3  -3  -6 1133.00   31.82
  -3  -3   6 1222.97   36.02
   3  -3  -6 1189.52   36.15
   3   3  -6 1148.11   29.96
  -3  -3   6  587.20   24.07
  -3   3   6  661.49   22.05
   3   3  -6 1331.20   34.81
  -3  -3   6 1346.59   34.12
  -3   3   6 1299.16   39.74
   3  -3  -6 1308.60   37.75
  -3  -3   6 1353.84   36.05
   3   3  -6 1270.01   35.31
   3   3  -6  511.51   22.02
   3  -3  -5 1754.62   46.84
   3  -3  -5 1724.14   48.79
   3   3  -5 1727.45   43.50
   3   3  -5 1743.93   46.95
   3   3  -5 1706.18   46.24
  -3  -3   5 1676.42   44.55
  -3   3   5 1800.17   53.10
   3  -3  -5 1764.96   50.29
  -3  -3   5 1731.08   47.17
   3  -3  -4 1353.75   37.68
   3   3  -4 1245.48   36.39
   3   3  -4 1293.85   33.97
   3   3  -4 1302.65   36.40
  -3   3   4 1220.68   40.51
   3  -3  -4 1321.47   39.87
  -3   3   4 1379.98   34.17
  -3  -3   4 1268.05   36.70
  -3  -3   4 1314.37   34.39
   3  -3  -3   16.84    3.71
   3   3  -3   11.46    3.20
   3   3  -3   13.80    2.78
  -3  -3   3   10.47    2.88
  -3  -3   3   11.98    2.52
  -3   3   3   12.57    2.54
   3  -3  -3   13.37    3.81
   3   3  -3   10.22    2.92
   3   3  -2   96.66    6.40
  -3  -3   2   91.11    6.32
   3   3  -2   88.66    6.82
   3  -3  -2   82.78    7.27
  -3  -3   2   64.51    5.86
  -3   3   2   85.96    7.40
  -3   3   2   81.69    5.26
  -3  -3   2   85.10    5.56
   3   3  -2   82.95    6.59
   3   3  -1  189.04    9.18
   3  -3  -1  189.79   10.29
   3   3  -1  175.70    9.54
  -3  -3   1  172.61    9.47
  -3  -3   1  186.06    8.98
  -3   3   1  159.30    7.39
   3  -3  -1  172.32    6.43
   3   3  -1  163.76    8.09
  -3   3   1  161.87    9.36
  -3   3   1  165.69    4.85
   3  -3  -1  170.84    9.84
  -3  -3   1  170.73    7.89
   3   3   0  223.70   10.46
   3  -3   0  218.70   10.76
  -3  -3   0  201.75   10.81
  -3  -3   0  243.52   10.73
  -3   3   0  173.41    7.95
  -3   3   0  190.99    9.26
   3   3   0  182.54    8.59
   3  -3   0  185.22    9.60
   3  -3   0  182.45    8.10
   3  -3   0  191.78    8.66
   3   3   1   17.46    3.50
  -3  -3  -1   17.97    4.06
   3  -3   1   16.43    3.32
   3  -3   1   18.43    2.85
  -3  -3  -1   16.01    3.25
  -3   3  -1   16.55    2.62
   3   3   1   17.54    3.27
   3  -3   1   19.12    2.71
   3   3   1   17.81    2.92
   3  -3   1   16.89    2.92
   3  -3   1   19.32    3.52
   3  -3   2 1237.44   31.54
  -3  -3  -2 1271.78   35.70
  -3  -3  -2 1263.36   37.50
   3  -3   2 1282.13   34.94
   3   3   2 1178.07   30.56
  -3  -3  -2 1314.81   34.50
   3  -3   2 1283.21   32.46
   3  -3   2 1290.53   26.65
   3  -3   2 1333.28   30.54
   3   3   2 1340.24   33.33
   3   3   2 1316.29   34.47
   3  -3   2 1300.03   35.90
  -3  -3  -3    5.03    3.30
   3  -3   3    5.52    1.44
   3  -3   3    6.86    2.91
   3   3   3    5.96    2.25
  -3  -3  -3    4.63    2.67
   3  -3   3    4.33    1.93
   3   3   3    4.03    2.36
   3  -3   3    6.32    2.11
  -3  -3  -3    5.13    2.49
   3   3   3    5.98    2.24
   3  -3   3    5.03    1.10
   3  -3   3    6.50    2.75
  -3  -3  -4  132.99   10.25
   3  -3   4  129.73    7.38
   3   3   4  101.69    9.20
   3  -3   4  126.51    9.85
   3  -3   4  115.96    6.69
   3  -3   4  122.83    8.51
  -3  -3  -4  132.93    8.50
   3   3   4  112.47    8.40
   3   3   4  117.64    7.30
   3  -3   4  117.67    9.69
  -3  -3  -5   99.28    9.55
   3  -3   5   98.32    6.82
   3   3   5   94.66    9.34
  -3  -3  -5  108.97    9.74
   3  -3   5   99.12    7.31
   3  -3   5  105.54    7.79
  -3   3  -5   94.59    6.57
   3  -3   5   97.43    8.44
   3   3   5  103.58    8.51
  -3  -3  -5  108.77    7.98
   3   3   5   97.29    7.24
   3  -3   5  106.99    9.59
   3  -3   6 1530.44   41.63
  -3  -3  -6 1595.24   50.17
   3  -3   6 1551.71   41.93
   3  -3   6 1467.12   46.22
  -3  -3  -6 1507.44   36.22
  -3  -3  -6 1598.68   48.04
   3   3   6 1654.80   50.69
  -3   3  -6 1561.27   41.44
   3  -3   6 1436.69   47.37
   3  -3   6 1455.34   47.33
  -3  -3  -6 1553.70   43.26
   3   3   6 1383.77   44.85
   3  -3   6 1507.68   47.07
   3   3   6 1475.95   42.80
   3   3   6 1747.61   37.56
  -3   3  -6 1936.11   40.68
  -3  -3  -6 1846.68   38.52
  -3  -3  -7  376.90   22.16
  -3  -3  -7  414.14   20.84
  -3  -3  -7  387.26   12.93
   3   3   7  401.33   22.49
   3  -3   7  337.52   20.82
  -3   3  -7  398.61   17.12
   3   3   7  394.66   18.28
   3  -3   7  376.46   20.91
   3  -3   7  346.14   21.58
  -3  -3  -7  367.40   17.06
   3  -3   7  391.05   21.06
  -3  -3  -7  415.35   12.55
  -3   3  -7  512.82   16.86
  -3  -3  -7  470.39   14.47
  -3   3  -8  100.88    8.47
  -3  -3  -8  120.54   10.87
   3  -3   8  118.39   13.33
  -3  -3  -8  113.15    8.99
  -3  -3  -8   91.87    4.99
   3   3   8   31.85    6.46
  -3   3  -8   58.55    6.08
  -3  -3  -8   78.97    5.83
  -3   3  -9    4.89    3.66
  -3  -3  -9    3.69    3.02
   3   3   9    9.83    5.86
  -3   3 -10    4.64    3.80
  -3  -3 -10    9.50    3.29
   3   3  10    3.13    5.55
  -3   3 -11   25.71    5.29
  -3  -3 -11   14.81    3.64
   3   3  11   30.10    7.35
   3   3  12  796.51   31.75
  -3   3 -12  790.60   26.85
  -3  -3 -12  840.38   23.66
   3   3  13    1.00    3.01
  -3  -3 -13    1.04    2.56
   3   3  13   -1.26    5.85
  -3   3 -13    0.17    7.21
  -3  -3 -13    0.07    2.83
  -3   3 -13    0.81    3.75
   3   3  14  309.13   18.62
  -3  -3 -14  279.23   13.98
  -3  -3 -15   10.54    3.20
   3   3  15    2.49    5.09
   3   3  17    9.49    4.92
   3  -3  17   10.08    4.65
   3  -3  18   91.28    7.30
   3  -3  18   71.40    4.62
   3   3  19    6.13    1.57
   3  -3  19    7.90    1.50
  -3  -4  18    4.02    1.93
  -3   4  18    4.22    1.79
   3  -4 -18    1.20    1.29
  -3  -4  17    0.54    2.28
  -3  -4  16   -0.07    2.79
  -3   4  16    1.08    3.87
   3  -4 -15   11.25    3.08
  -3   4  15   15.59    4.15
  -3  -4  15   10.80    3.81
  -3   4  14   71.78    7.26
   3   4 -14   74.25    7.42
  -3   4  14   75.61    8.69
  -3  -4  14   79.83    7.45
   3  -4 -14   85.84    6.21
  -3   4  14   79.63    7.71
  -3   4  14   83.68    5.53
   3   4 -13  195.68   11.84
  -3   4  13  207.94   12.08
  -3  -4  13  224.41   12.24
   3  -4 -13  231.50   10.80
  -3   4  13  240.17    9.93
   3  -4 -12  452.94   20.70
  -3   4  12  422.94   19.65
   3  -4 -12  379.30   14.89
  -3   4  12  386.21   13.89
   3   4 -12  426.10   17.46
  -3   4  12  426.84   17.65
  -3  -4  12  389.54   16.79
  -3   4  11  536.88   22.78
  -3  -4  11  549.98   21.19
   3   4 -11  520.57   22.96
   3   4 -11  599.55   21.03
  -3   4  11  610.72   21.71
   3  -4 -10  739.37   28.37
  -3   4  10  705.71   26.67
  -3  -4  10  713.89   25.44
   3   4 -10  747.28   27.37
   3   4 -10  754.03   24.49
  -3   4  10  750.44   25.27
   3  -4  -9   40.70    7.38
  -3   4   9   42.30    6.99
   3   4  -9   48.70    6.87
  -3  -4   9   55.06    7.34
   3   4  -9   58.81    6.57
   3  -4  -8  710.73   27.98
  -3  -4   8  748.09   31.46
  -3  -4   8  713.51   30.25
   3  -4  -8  686.05   27.95
  -3   4   8  713.24   24.14
   3  -4  -8  672.45   24.72
   3   4  -8  728.74   24.27
   3  -4  -8  678.95   20.69
  -3  -4   8  706.58   26.00
  -3   4   8  692.89   21.95
   3   4  -8  640.91   22.21
  -3   4   8  654.44   23.69
   3  -4  -7  101.82    9.44
  -3  -4   7  100.57   10.14
  -3   4   7  106.12   12.12
  -3  -4   7  107.38   10.68
  -3   4   7   94.76    9.68
   3   4  -7   96.02   10.15
   3   4  -7   92.51    9.96
  -3   4   7  235.66   11.57
   3  -4  -7  368.66   15.20
   3   4  -7  383.92   14.29
   3  -4  -7  177.67    8.60
  -3  -4   7  303.54   14.12
  -3   4   7  297.57   12.10
  -3   4   7  260.54   10.86
   3   4  -7  275.07   10.79
   3  -4  -7  109.31   11.84
   3   4  -7  120.03    8.43
   3   4  -7  120.65    9.01
   3  -4  -7  109.23   10.19
   3  -4  -6  603.95   28.59
   3   4  -6  649.78   22.34
   3   4  -6  674.97   23.30
  -3   4   6 1190.16   26.66
   3   4  -6 1407.04   31.88
  -3   4   6 1036.58   24.01
   3   4  -6 1065.53   22.71
   3   4  -6  546.78   25.87
  -3   4   6  621.23   30.91
   3  -4  -6  635.83   29.47
  -3  -4   6  566.72   25.21
  -3   4   6  610.23   25.27
  -3  -4   6  604.58   26.50
   3   4  -6  587.77   26.24
   3  -4  -5 1237.96   37.81
   3   4  -5 1237.49   30.00
  -3   4   5  779.15   26.41
  -3   4   5  790.96   24.93
   3   4  -5 1346.91   36.87
   3  -4  -5 1302.32   39.85
  -3   4   5 1215.01   40.38
  -3   4   5 1372.71   34.39
  -3  -4   5 1261.07   33.93
  -3  -4   5 1325.05   36.10
   3   4  -5 1321.11   35.65
   3   4  -5  710.06   25.60
  -3  -4   4  605.81   22.90
   3   4  -4  648.31   23.91
  -3  -4   4  622.00   21.89
  -3   4   4  660.71   22.14
   3  -4  -4  640.25   26.11
  -3  -4   4  641.53   23.74
   3   4  -4  649.34   22.76
   3   4  -4  650.44   20.18
   3   4  -4  651.68   24.13
   3  -4  -4  627.24   24.87
   3   4  -3   32.61    4.37
  -3   4   3   26.88    5.05
  -3  -4   3   36.69    4.91
  -3  -4   3   33.07    4.24
   3   4  -3   37.97    5.11
  -3   4   3   33.53    4.14
   3  -4  -3   27.52    5.16
  -3   4   3   40.81    3.72
  -3  -4   3   23.62    3.45
   3   4  -3   20.52    3.25
   3   4  -3   23.51    4.28
   3   4  -2 3707.04   81.08
  -3   4   2 3727.09   75.72
  -3   4   2 3598.81   84.71
   3  -4  -2 3508.84   84.98
  -3  -4   2 3709.24   80.75
   3   4  -2 3790.35   83.76
  -3  -4   2 3660.03   82.80
  -3   4   2 3753.50   80.33
   3  -4  -2 3790.93   86.36
   3   4  -2 3693.73   83.71
   3   4  -2 3568.80   79.78
  -3  -4   2 3708.19   81.69
  -3  -4   1  341.00   14.46
   3   4  -1  352.81   14.02
  -3   4   1  351.16   13.27
  -3   4   1  348.96   15.10
   3  -4  -1  319.65    9.82
   3  -4  -1  351.34   15.64
  -3  -4   1  344.29   13.63
   3   4  -1  349.11   15.07
   3  -4  -1  383.87   16.60
  -3  -4   1  340.45   15.16
   3   4  -1  347.74   13.94
  -3  -4   1  359.72   13.61
   3   4  -1  338.57   15.12
  -3   4   0  207.31    9.87
   3  -4   0  221.99    8.92
  -3   4   0  218.67   10.72
   3   4   0  222.41   10.64
   3  -4   0  185.97   10.52
   3  -4   0  187.40    9.57
  -3  -4   0  208.93   10.88
   3  -4   0  218.40   11.88
   3   4   0  211.66   10.93
  -3  -4   0  221.66   12.35
  -3   4   0  205.92    5.58
  -3  -4   0  212.02   10.80
   3  -4   1 1541.47   37.60
   3  -4   1 1471.48   37.12
   3  -4   1 1441.02   37.33
   3   4   1 1478.95   38.01
   3   4   1 1466.40   39.27
   3  -4   1 1468.81   39.58
  -3   4  -1 1439.14   36.49
   3  -4   1 1448.10   38.50
   3   4   1 1457.02   32.53
   3   4   1 1423.42   39.33
   3  -4   1 1462.82   35.57
  -3  -4  -1 1448.20   39.02
   3  -4   2  505.79   19.30
   3  -4   2  460.74   17.13
   3  -4   2  439.40   15.92
   3   4   2  497.59   17.97
   3  -4   2  452.22   11.89
   3   4   2  478.77   18.49
  -3  -4  -2  476.56   19.01
   3  -4   2  498.23   15.27
   3  -4   2  510.23   18.71
  -3  -4  -2  492.99   19.33
   3  -4   2  492.31   18.70
   3   4   2  489.53   19.67
   3   4   2  490.96   13.80
   3  -4   3  173.99   11.63
  -3  -4  -3  165.56   10.58
   3  -4   3  167.64    6.59
   3  -4   3  157.91    9.64
   3  -4   3  161.58    7.42
   3   4   3  164.84   10.22
   3   4   3  161.23    7.18
   3   4   3  167.21   10.48
  -3  -4  -3  156.98   11.06
   3  -4   3  156.12    7.44
   3   4   3  162.55   11.27
   3  -4   3  152.20   10.33
   3   4   4    5.54    1.89
   3   4   4    7.84    2.91
   3  -4   4    6.76    1.30
   3  -4   4    5.46    2.21
   3   4   4    5.30    2.44
  -3  -4  -4    5.04    2.71
   3  -4   4    6.20    3.00
  -3  -4  -4    7.13    3.93
   3  -4   4    5.06    2.76
  -3  -4  -4    5.84    3.07
   3  -4   4    4.65    1.62
   3   4   4    3.00    2.84
   3   4   5 1275.63   33.37
   3  -4   5 1230.38   40.58
   3  -4   5 1242.15   38.87
  -3  -4  -5 1354.64   38.40
   3   4   5 1279.22   38.73
   3  -4   5 1244.74   39.27
  -3  -4  -5 1301.30   42.13
  -3  -4  -5 1304.98   42.00
   3  -4   5 1233.07   33.40
  -3  -4  -5 1150.83   28.63
   3  -4   5 1236.22   31.22
   3   4   5 1312.48   29.91
  -3  -4  -5 1274.56   29.74
   3   4   6   56.35    4.51
  -3  -4  -6   50.75    4.34
   3  -4   6   46.87    7.25
   3  -4   6   52.11    7.30
  -3  -4  -6   59.04    6.88
   3  -4   6   54.06    7.46
   3   4   6   53.93    7.13
  -3   4  -6   67.50    5.47
  -3  -4  -6   53.58    7.96
   3  -4   6   52.82    6.09
  -3  -4  -6   45.93    4.07
  -3  -4  -6   55.25    7.76
   3  -4   6   54.76    5.68
  -3  -4  -7  283.48   19.62
  -3  -4  -7  280.29   10.75
  -3  -4  -7  281.51   18.04
   3   4   7  282.85   19.28
   3   4   7  331.26   11.97
  -3  -4  -7  313.49   10.97
   3   4   7  475.59   18.51
   3   4   7  234.25   16.29
   3  -4   7  238.24   17.21
   3  -4   7  244.17   18.07
  -3  -4  -7  268.28   15.54
   3  -4   7  252.45   17.34
  -3   4  -7  378.30   14.51
  -3  -4  -7  367.29   12.87
  -3  -4  -8  758.95   21.00
   3   4   8  691.85   21.53
  -3  -4  -8  730.19   19.84
   3   4   8  743.51   27.29
  -3  -4  -8  801.01   29.33
  -3   4  -8  695.86   23.78
  -3  -4  -8  763.43   21.79
  -3  -4  -9   22.63    4.30
  -3  -4  -9   13.07    2.80
  -3   4 -10 1269.87   34.94
  -3  -4 -10 1232.85   32.06
  -3   4 -11   38.15    6.11
  -3  -4 -11   47.12    5.40
   3   4  11   31.91    7.90
  -3   4 -12  285.37   14.27
  -3  -4 -12  248.41   11.55
  -3   4 -13  196.43   12.29
  -3  -4 -13  187.29    9.55
  -3   4 -13  220.05   17.26
   3   4  13  222.29   16.17
  -3  -4 -14   64.40    5.30
  -3  -4 -15    4.65    2.85
   3   4  15    1.02    5.68
  -3  -4 -15   -0.08    2.11
   3   4  16   67.85    8.70
   3   4  17  114.68    6.31
   3  -4  17   59.28    6.93
  -3  -4 -18  270.99    7.43
   3   4  18  215.75    8.02
   3   5 -18   10.21    4.02
  -3   5  18    8.57    1.85
  -3  -5  18   10.46    1.93
  -3  -5  17  226.09    9.28
  -3   5  17  227.14    9.41
  -3  -5  16   31.23    4.54
   3   5 -15   55.99    6.33
  -3  -5  15   69.00    6.43
   3  -5 -15   76.98    5.37
  -3   5  14  153.86   11.26
   3   5 -14  159.86   10.38
   3  -5 -14  161.61    8.67
  -3  -5  14  153.45    9.77
  -3   5  13    6.46    4.14
   3  -5 -13    8.59    3.62
   3   5 -13    7.38    4.30
  -3   5  13    7.78    4.47
  -3  -5  13    9.75    4.25
  -3   5  12    3.69    4.75
   3  -5 -12    3.62    6.42
   3  -5 -12   -0.46    3.55
  -3   5  12    1.51    4.17
   3   5 -12   -0.39    3.63
  -3   5  12   -1.05    3.60
  -3  -5  12    1.25    3.45
  -3   5  11  121.12   10.79
  -3   5  11  122.29   10.20
   3   5 -11  111.73   10.78
   3  -5 -11  111.43    8.52
  -3  -5  11  126.90   10.20
   3   5 -11  136.84    9.86
  -3   5  11  121.25    9.74
  -3   5  10  166.15   12.12
   3  -5 -10  157.06   12.78
   3   5 -10  161.74   12.40
   3  -5 -10   86.25    7.41
  -3  -5  10  132.89   10.69
   3   5 -10  126.37    9.69
  -3   5  10  115.09    9.70
  -3   5   9  564.82   22.59
   3  -5  -9  494.25   22.72
   3   5  -9  565.21   23.09
   3  -5  -9  526.55   23.13
   3  -5  -9  604.91   19.83
  -3   5   9  560.69   20.09
  -3  -5   9  584.03   24.07
   3   5  -9  525.67   21.04
  -3   5   9  568.75   22.78
  -3   5   8  489.59   18.05
   3  -5  -8  443.24   19.10
   3   5  -8  439.93   18.12
   3  -5  -8  440.93   19.06
   3  -5  -8  264.94   12.72
  -3   5   8  368.72   15.55
  -3  -5   8  386.02   18.73
   3   5  -8  350.24   15.13
  -3   5   8  299.95   15.73
  -3  -5   7 1196.61   39.23
  -3   5   7 1288.23   39.66
  -3  -5   7 1185.52   38.71
   3  -5  -7  771.32   28.30
   3   5  -7  920.57   31.21
   3  -5  -7  872.65   29.64
   3   5  -7  894.58   28.64
  -3   5   7  903.99   27.74
  -3   5   7  923.64   28.20
   3   5  -7  914.17   25.87
   3  -5  -7  912.25   25.78
   3   5  -7  980.22   24.22
   3   5  -6  287.21   12.10
   3  -5  -6  286.90   19.15
   3   5  -6  286.74   11.48
   3  -5  -6  422.74   13.61
  -3  -5   6  648.45   17.16
  -3   5   6  717.73   20.19
   3   5  -6  626.96   15.52
  -3   5   6  615.89   17.03
   3   5  -6  238.41   16.71
   3  -5  -6  245.02   14.25
  -3  -5   6  234.85   16.48
  -3   5   6  265.66   20.07
  -3  -5   6  244.51   16.00
  -3   5   6  254.72   16.09
   3  -5  -6  252.97   18.98
  -3  -5   6  278.26   17.13
   3   5  -6  268.14   16.63
   3   5  -5 1762.12   38.22
   3   5  -5 1669.67   47.91
   3  -5  -5 1754.33   50.87
   3   5  -5 1339.14   39.50
   3   5  -5 1293.21   37.71
  -3   5   5 1334.48   38.26
  -3  -5   5 1283.10   36.21
  -3   5   5 1359.62   38.93
  -3  -5   5 1301.83   36.04
  -3   5   5 1371.45   36.64
   3   5  -5 1314.84   34.58
   3   5  -5 2038.68   50.86
  -3  -5   5 1961.30   49.30
  -3  -5   5 1931.59   47.38
  -3   5   5 2052.10   47.97
   3  -5  -5 1875.82   53.42
  -3   5   5 2078.56   44.85
  -3  -5   5 1960.65   49.07
   3   5  -5 1943.36   47.41
   3   5  -4  229.44   10.64
   3  -5  -4  236.07   15.39
   3   5  -4  253.56   15.03
  -3  -5   4  227.55   10.73
   3   5  -4  399.16   14.86
  -3   5   4  400.33   14.19
   3   5  -4  252.14    8.74
  -3   5   4  367.64   14.69
  -3  -5   4  343.14   12.45
  -3   5   4  335.46   11.70
   3   5  -4  231.90   14.55
  -3  -5   4  220.92   13.80
  -3  -5   4  228.36   13.24
  -3   5   4  248.54   13.57
   3  -5  -4  247.01   16.33
   3   5  -4  238.68   13.17
  -3   5   4  230.18   11.34
   3   5  -3  398.06   14.27
  -3  -5   3  412.08   15.88
   3  -5  -3  401.45   18.85
   3   5  -3  419.83   18.74
  -3   5   3  239.16   12.86
  -3   5   3  261.52   11.21
  -3   5   3  255.46   12.29
  -3  -5   3  410.64   16.98
  -3   5   3  451.31   14.26
  -3   5   3  395.07   19.49
   3   5  -3  467.42   19.41
  -3   5   3  447.06   17.38
  -3  -5   3  463.56   18.81
   3  -5  -3  429.13   20.37
   3   5  -3  448.99   16.49
   3  -5  -2    4.02    2.91
   3   5  -2    6.61    2.84
  -3  -5   2    6.28    2.78
   3   5  -2    3.67    2.16
   3  -5  -2    2.19    2.41
  -3  -5   2    4.34    2.40
   3   5  -2    4.34    1.90
  -3   5   2    4.68    1.55
   3   5  -2    4.02    2.47
  -3   5   2    5.80    2.41
  -3  -5   2    4.76    2.25
  -3   5   2    2.64    2.38
   3  -5  -2    4.50    2.85
   3  -5  -1  334.02   16.75
   3   5  -1  309.17   15.42
  -3  -5   1  294.25   12.62
   3   5  -1  296.46   13.43
   3   5  -1  305.03   14.45
  -3   5   1  309.87   13.81
  -3   5   1  301.31   15.06
  -3  -5   1  312.40   14.78
   3  -5  -1  283.28   15.51
  -3  -5   1  287.37   13.61
   3   5  -1  306.30   10.94
   3  -5   0    0.24    2.12
  -3   5   0    0.58    0.90
   3   5   0    0.93    0.75
   3  -5   0    0.42    1.82
  -3  -5   0    0.43    1.62
   3   5   0    1.07    2.09
   3   5   0    0.73    1.79
   3   5   0    1.48    0.94
  -3   5   0    1.14    1.77
   3   5   0    1.55    2.00
  -3   5   0    2.24    1.86
   3  -5   0    1.37    1.58
  -3  -5   0    2.33    2.27
   3  -5   0    1.29    2.20
   3  -5   0    1.88    1.28
   3  -5   1 1738.36   47.35
   3   5   1 1691.34   46.72
   3  -5   1 1745.28   45.20
   3  -5   1 1707.20   41.12
  -3  -5  -1 1777.42   46.09
   3   5   1 1817.05   47.23
   3   5   1 1789.07   46.20
   3  -5   1 1741.21   42.99
   3  -5   1 1723.22   45.43
   3  -5   1 1769.94   45.30
  -3  -5  -2   93.76    8.22
   3  -5   2   90.87    5.42
   3   5   2   91.50    8.52
   3  -5   2   94.03    8.06
   3  -5   2  100.10    8.11
  -3  -5  -2   82.41    8.12
   3  -5   2   72.55    6.69
   3   5   2   72.10    7.30
   3   5   2   78.26    7.34
   3  -5   2   73.16    6.82
   3  -5   2   75.62    6.52
  -3  -5  -3  973.47   29.29
   3  -5   3  963.35   23.99
   3  -5   3 1080.54   33.38
  -3  -5  -3 1032.44   33.21
   3  -5   3 1014.51   31.15
   3  -5   3 1042.29   27.71
   3   5   3 1053.11   32.23
   3   5   3 1042.78   32.66
   3   5   3  915.95   23.26
  -3  -5  -3  879.92   23.67
  -3  -5  -3  869.30   23.87
  -3  -5  -3  964.16   32.73
   3  -5   3  970.31   23.47
   3  -5   3  988.43   30.70
   3   5   3 1007.07   34.08
   3  -5   3  992.67   32.05
  -3  -5  -4 2093.02   60.82
   3   5   4 2190.55   62.27
  -3  -5  -4 2832.76   59.13
  -3   5  -4 2644.24   52.44
   3  -5   4 2292.10   62.86
   3  -5   4 2153.00   58.09
  -3  -5  -4 2222.03   59.77
   3  -5   4 2070.81   49.99
   3   5   4 2200.44   58.84
   3   5   4 2154.88   58.80
  -3   5  -4 2230.29   48.86
  -3  -5  -4 2069.23   49.49
  -3  -5  -5 1653.44   49.40
   3   5   5 1650.84   50.08
  -3  -5  -5 1300.98   40.19
  -3   5  -5 1297.22   35.25
   3   5   5 1765.85   47.40
   3  -5   5 1663.98   49.89
   3  -5   5 1745.07   47.22
  -3  -5  -5 1778.34   47.24
   3   5   5 1798.71   47.66
   3  -5   5 1683.00   46.49
  -3  -5  -5 1464.40   34.54
  -3   5  -5 1340.81   33.94
  -3   5  -5 1281.70   33.76
  -3  -5  -5 1374.31   34.98
  -3  -5  -6  191.11   15.37
  -3  -5  -6  219.18   16.03
   3   5   6  193.04   15.52
  -3  -5  -6  165.86    7.46
   3   5   6   88.27    9.02
  -3   5  -6   94.09    7.17
  -3  -5  -6  129.91    7.93
  -3   5  -6  109.30    6.91
   3   5   6  228.82   15.23
   3  -5   6  226.58   15.53
   3   5   6  233.45   15.40
  -3  -5  -6  225.58   14.52
   3  -5   6  233.57   16.40
   3  -5   6  226.01   15.12
  -3  -5  -7   48.99    7.16
  -3  -5  -7   40.81    4.34
   3   5   7   34.30    6.57
  -3   5  -7   39.14    5.23
  -3   5  -7   38.40    4.65
  -3  -5  -7   45.36    4.44
   3   5   8   52.15    8.47
  -3  -5  -8   84.05    5.68
  -3   5  -8   56.87    7.14
  -3   5  -8   61.37    5.95
  -3  -5  -8   79.38    6.77
  -3  -5  -9    2.37    3.49
  -3  -5  -9    1.84    2.42
  -3   5  -9    3.43    4.49
  -3   5 -10   23.26    5.57
  -3  -5 -10   16.92    4.44
  -3  -5 -10   14.18    2.99
  -3   5 -11  141.64   10.44
  -3  -5 -11  161.21    9.44
  -3   5 -12   15.34    4.76
   3   5  12    9.84    7.04
  -3  -5 -12   16.90    4.19
  -3   5 -13  337.01   21.31
   3   5  13  329.89   20.41
  -3   5 -13  325.72   16.02
  -3  -5 -13  361.13   13.99
   3   5  13  362.64   15.14
   3   5  14  122.16   12.59
  -3   5 -14  101.43    9.07
   3   5  14  118.29    8.22
  -3  -5 -14  114.06    7.19
   3   5  15  330.22   13.02
  -3  -5 -15  346.23   12.24
   3   5  16  170.47    8.38
   3   5  17  110.77    5.85
   3  -5  17   85.37    7.20
  -3  -5 -18    1.12    1.27
   3   5  18    1.14    1.26
   3  -5  18    0.96    1.34
   3  -5  18    3.01    2.46
   3   6 -18    7.66    3.44
  -3  -6  17    0.53    1.88
  -3   6  17    1.21    1.89
  -3   6  16    0.30    2.31
  -3  -6  16    2.45    2.60
  -3   6  15  264.37   12.08
  -3  -6  15  281.55   12.21
   3  -6 -15  285.16   10.68
   3   6 -15  255.52   12.25
   3   6 -14    7.95    3.89
  -3  -6  14   11.99    4.01
   3  -6 -14   13.48    3.62
   3  -6 -13  436.56   16.14
   3   6 -13  442.73   18.01
  -3  -6  13  435.98   17.39
  -3   6  12   12.36    4.74
   3  -6 -12    6.55    3.82
  -3  -6  12   11.70    4.66
   3   6 -12   12.27    4.78
   3  -6 -12   14.10    7.34
   3   6 -11  134.84   12.04
  -3   6  11  149.38   11.41
   3  -6 -11  185.25   10.73
  -3  -6  11  161.89   11.88
   3   6 -11  191.84   12.06
   3  -6 -11  143.93   13.39
   3  -6 -11  149.31   13.36
  -3   6  10   10.25    5.19
  -3  -6  10   12.05    6.17
   3  -6 -10    3.66    3.98
   3   6 -10   12.56    5.05
   3  -6 -10   18.65    7.86
   3   6 -10   18.60    6.59
  -3  -6   9   72.61    9.48
   3  -6  -9   98.71    7.78
   3   6  -9  114.20    7.18
   3   6  -9   72.07    7.93
   3   6  -9   50.89    7.72
  -3   6   9   60.21    8.44
   3  -6  -9   47.30    8.56
   3   6  -8  171.41   13.59
   3   6  -8  155.54   11.50
   3  -6  -8  144.76   11.92
  -3   6   8  154.50   12.31
   3  -6  -8  157.67    9.29
  -3   6   8  162.29   10.49
   3   6  -8  160.76   10.02
   3  -6  -8  144.77   11.33
   3  -6  -7  215.16   13.79
   3   6  -7  223.83   14.55
  -3   6   7  216.88   13.77
   3  -6  -7  217.16   10.52
  -3  -6   7  215.82   11.22
  -3   6   7  230.81   12.57
   3   6  -7  224.08   10.72
   3  -6  -7  203.69   12.81
  -3   6   6    2.59    2.26
  -3   6   6    2.18    2.62
   3  -6  -6    3.63    4.49
   3  -6  -6    2.62    4.95
   3   6  -6    0.11    5.47
   3  -6  -6   -0.12    2.90
  -3   6   6    2.06    3.74
  -3   6   6    1.15    4.05
  -3  -6   6    1.25    3.08
  -3   6   6    0.39    3.07
   3   6  -6    2.13    2.52
   3   6  -6    2.21    2.73
   3  -6  -5  408.16   23.38
   3   6  -5  429.65   21.24
   3   6  -5  619.30   21.50
  -3   6   5  582.35   20.11
   3  -6  -5  457.59   15.50
  -3   6   5  581.19   20.66
  -3  -6   5  569.66   17.69
  -3  -6   5  546.45   17.78
  -3   6   5  521.96   17.46
   3   6  -5  537.43   15.94
  -3   6   5  382.45   17.87
  -3   6   5  389.18   20.43
  -3  -6   5  369.25   20.04
  -3  -6   5  347.80   20.34
   3  -6  -5  364.03   23.06
  -3  -6   5  396.87   21.28
   3   6  -4   97.12    4.67
   3  -6  -4  104.53   10.76
   3   6  -4   99.30    8.53
  -3   6   4   10.49    4.26
   3   6  -4    8.70    4.20
   3   6  -4   63.10    4.13
  -3   6   4   11.08    4.58
  -3  -6   4   10.74    3.50
   3   6  -4   21.18    3.32
   3   6  -4  134.32   11.44
  -3   6   4  108.13   11.21
  -3   6   4  135.34   10.45
  -3  -6   4  125.33   10.05
   3  -6  -4  107.63   11.17
  -3  -6   4  136.68   10.92
  -3   6   4  137.02    8.34
  -3   6   3 2140.96   47.22
   3   6  -3 2255.87   51.36
  -3   6   3 2253.82   51.01
   3   6  -3 1973.63   44.81
  -3   6   3 2087.05   51.61
  -3  -6   3 2166.16   49.46
   3   6  -3 2050.74   48.49
   3  -6  -3 2089.51   59.02
   3   6  -3 1916.32   50.60
  -3  -6   3 2013.00   53.53
  -3   6   3 2144.00   55.73
  -3   6   3 2150.41   49.62
   3  -6  -3 2072.85   60.54
  -3  -6   3 2069.45   55.56
  -3   6   3 2053.20   59.68
  -3  -6   3 2102.42   56.37
  -3   6   2  258.61    9.32
   3   6  -2  225.24   12.86
  -3   6   2  205.60   13.55
  -3   6   2  234.65   12.74
  -3  -6   2  244.95   13.65
   3   6  -2  240.48   14.08
   3  -6  -2  220.89   14.44
  -3  -6   2  227.67   12.59
  -3   6   2   48.46    4.50
   3   6  -2    7.70    4.70
  -3   6   2   19.89    5.26
  -3   6   2   30.74    4.29
   3   6  -2  175.14    9.39
  -3  -6   2  205.92   12.38
   3  -6  -2  196.65   12.81
   3   6  -2  167.39    7.26
   3  -6  -2  213.35   14.50
   3   6  -1 2330.35   56.68
  -3   6   1 2318.23   55.70
   3  -6  -1 2199.02   58.61
   3   6  -1 2303.49   57.59
  -3  -6   1 2275.77   56.46
  -3   6   1 2016.86   46.07
  -3   6   1 2035.35   49.26
   3   6  -1 1984.58   48.59
   3  -6  -1 2303.25   60.65
  -3   6   1 2187.67   47.08
   3  -6  -1 2217.51   51.77
   3  -6  -1 2215.17   56.35
   3   6  -1 2104.55   52.56
  -3   6   1 1972.76   46.63
  -3  -6   1 1900.40   44.99
   3   6   0    2.77    2.49
  -3  -6   0    2.80    2.33
  -3   6   0    0.90    2.07
   3   6   0    0.73    1.97
  -3  -6   0    2.15    2.75
   3  -6   0    3.24    2.21
   3  -6   0    2.14    2.41
  -3  -6   0   10.25    2.70
   3  -6   0    0.59    2.38
  -3   6   0    1.47    1.18
   3  -6   0    0.82    1.31
  -3  -6   0    0.74    1.70
   3  -6   0    0.91    1.82
   3   6   0    0.46    2.04
   3  -6   0    0.50    1.95
  -3  -6  -1 1160.77   27.12
   3   6   1 1010.56   34.76
   3  -6   1 1047.64   34.50
   3  -6   1 1035.97   33.60
   3  -6   1  999.04   30.10
   3   6   1 1054.12   34.59
  -3  -6  -1 1080.91   27.06
   3  -6   1 1137.50   36.65
   3   6   1 1028.00   35.36
   3  -6   1  966.87   29.45
   3  -6   1 1089.05   32.83
   3  -6   1 1032.03   28.26
  -3  -6  -1 1097.87   33.78
  -3  -6  -2   53.82    4.60
  -3  -6  -2   31.33    5.81
   3   6   2   19.67    4.51
   3   6   2   24.49    4.90
   3  -6   2   29.44    4.79
   3  -6   2   23.93    4.54
   3  -6   2   21.41    3.87
  -3  -6  -2   41.30    4.17
   3  -6   2   32.32    5.26
   3   6   2   31.81    5.73
   3  -6   2   27.91    4.76
  -3  -6  -2   35.92    5.50
  -3  -6  -3   67.81    7.91
   3  -6   3   58.14    6.74
   3   6   3   63.74    8.16
  -3  -6  -3   36.08    7.06
  -3   6  -3   40.26    4.93
  -3  -6  -3   63.10    7.96
   3   6   3   69.63    7.87
   3   6   3   70.66    7.95
   3  -6   3   69.25    7.53
   3  -6   3   64.12    7.16
  -3  -6  -3   49.81    4.58
  -3   6  -3   45.25    4.10
  -3   6  -3   41.31    4.01
  -3  -6  -3   49.67    4.74
  -3  -6  -4    4.09    5.58
  -3   6  -4    1.54    3.17
   3   6   4   22.61    5.03
   3  -6   4   18.93    4.37
  -3  -6  -4   19.17    4.92
   3   6   4   20.67    4.77
   3  -6   4   21.51    4.48
   3  -6   4   19.74    4.76
  -3  -6  -4    3.64    3.01
  -3   6  -4    3.16    2.21
  -3   6  -4    2.55    2.29
  -3  -6  -4   17.50    4.75
   3   6   4   13.85    4.57
  -3  -6  -5   23.40    5.74
   3   6   5   22.49    5.67
  -3  -6  -5   42.81    7.92
  -3   6  -5   37.72    5.19
   3  -6   5   17.85    4.52
   3  -6   5   20.51    4.97
  -3  -6  -5   23.50    5.51
   3  -6   5   19.41    5.47
  -3  -6  -5   28.15    4.03
  -3   6  -5   37.87    4.05
  -3   6  -5   33.59    4.07
  -3  -6  -5   31.20    4.47
  -3  -6  -6    2.80    3.29
  -3  -6  -6    3.98    3.02
   3  -6   6    3.19    2.82
  -3   6  -6    3.60    2.53
  -3   6  -6    2.78    2.76
  -3   6  -6    5.03    3.60
   3   6   7  381.17   14.46
  -3  -6  -7  403.18   15.28
   3   6   8   36.59    4.92
  -3  -6  -8   36.57    4.49
  -3   6  -8   14.91    4.86
  -3   6  -8   13.06    4.74
  -3  -6  -9 1461.57   36.03
   3   6   9 1423.86   38.69
  -3  -6  -9 1450.90   38.13
  -3   6  -9 1536.50   40.64
  -3   6  -9 1431.20   41.88
   3   6  10    5.01    3.65
  -3  -6 -10    6.52    4.09
  -3  -6 -10    7.71    2.97
  -3   6 -10    3.23    4.48
  -3   6 -10    2.07    4.73
  -3   6 -11  548.72   21.97
  -3  -6 -11  564.62   19.56
  -3  -6 -11  525.82   16.72
   3   6  11  593.61   21.38
  -3   6 -12    4.82    4.58
  -3  -6 -12    0.97    2.84
   3   6  12    2.69    3.40
  -3  -6 -12    0.86    3.39
  -3  -6 -13   28.90    4.46
   3   6  13   30.77    5.03
  -3   6 -13   22.94    5.46
  -3  -6 -13   27.51    4.68
  -3   6 -13   23.83    9.17
  -3   6 -14   40.81    6.26
   3   6  14   34.78    4.74
  -3  -6 -14   30.61    4.31
  -3   6 -15    6.29    4.06
   3   6  15   -0.06    2.23
  -3  -6 -15    0.57    2.29
   3   6  16   -0.24    1.92
   3  -6  17   27.09    4.11
  -3   6 -18    1.68    2.89
  -3   7  17  135.67    5.94
  -3  -7  17  140.24    5.86
  -3   7  16   67.00    4.94
  -3  -7  16   77.56    5.17
   3   7 -15  100.84    7.30
   3  -7 -15  121.19    6.59
  -3   7  15  109.61    7.25
  -3  -7  15  117.23    7.42
   3   7 -15   88.86   10.18
  -3   7  14   22.71    4.39
  -3  -7  14   25.44    4.53
   3  -7 -14   24.34    4.21
   3   7 -14   18.58    4.58
   3  -7 -14   27.41    3.84
   3  -7 -13    1.26    3.23
   3   7 -13    0.75    3.55
  -3   7  13    1.81    3.50
  -3  -7  13    1.80    3.52
   3  -7 -12   51.98    6.03
  -3  -7  12   47.68    6.83
   3   7 -12   53.61    6.92
  -3   7  12   46.16    6.49
  -3  -7  11   11.29    5.64
   3  -7 -11    9.63    4.22
   3   7 -11   10.63    4.78
  -3   7  11   17.26    5.66
   3   7 -11   13.30    6.41
  -3   7  10   71.41    8.86
   3  -7 -10   77.90    7.09
  -3  -7  10   67.70    9.38
   3   7 -10   62.65    8.17
   3  -7 -10   62.96   10.68
  -3   7   9   87.36    9.96
   3   7  -9   66.83    6.00
   3  -7  -9   69.85    7.11
  -3  -7   9   94.00   10.76
   3   7  -9   87.47    8.79
   3  -7  -9   85.34   10.75
   3  -7  -8    5.18    3.62
   3   7  -8   10.14    4.04
   3  -7  -8   23.57    6.93
   3   7  -8   21.52    8.21
  -3   7   8   24.80    6.55
   3   7  -7  647.90   26.52
   3  -7  -7  634.02   24.72
  -3   7   7  597.38   24.38
  -3  -7   7  594.34   20.90
   3   7  -7  611.56   20.43
   3  -7  -7  617.61   23.36
  -3  -7   6 1203.56   33.42
   3  -7  -6 1247.29   32.56
   3   7  -6 1265.57   32.21
  -3   7   6 1185.00   33.89
  -3   7   6 1157.36   36.31
   3   7  -6 1200.46   37.90
   3  -7  -6 1092.51   36.17
  -3  -7   5 1650.15   42.80
  -3  -7   5 1798.38   42.94
   3   7  -5 1613.68   40.37
   3   7  -5 1851.14   47.96
  -3   7   5 1787.57   46.18
   3   7  -5 1923.41   46.15
   3  -7  -5 1864.75   47.25
  -3   7   4  134.85    7.91
   3  -7  -4  143.55    7.82
  -3  -7   4   71.07    6.92
   3   7  -4   95.88    6.58
  -3   7   3  264.01   10.95
  -3   7   3  302.57   13.79
   3   7  -3  303.92   14.11
   3  -7  -3  222.75    9.87
  -3  -7   3  295.17   12.74
  -3   7   3  260.78   11.48
  -3   7   3  195.91   10.65
  -3   7   3  202.99   14.33
   3  -7  -3  200.58   16.37
  -3  -7   3  198.64   14.02
  -3   7   2   90.28    6.12
   3   7  -2  117.78    8.67
  -3   7   2  114.08    8.52
   3   7  -2   74.22    8.43
  -3   7   2   78.89    8.45
   3   7  -2   74.78    8.84
   3  -7  -2   72.59    9.33
  -3  -7   2   70.96    7.93
  -3  -7   2   67.65    8.00
  -3  -7   2   77.03    4.93
  -3   7   2   95.59    6.61
  -3  -7   2   75.79    8.47
  -3  -7   2   79.26    9.90
   3   7  -2   74.17    8.89
   3  -7  -2   82.99   10.22
   3   7  -1  204.96   10.83
  -3   7   1  220.46   11.49
   3   7  -1  180.38   13.03
  -3   7   1  186.96   12.87
  -3  -7   1  166.98   14.11
  -3  -7   1  172.64   12.61
   3   7  -1  180.01   13.36
   3  -7  -1  171.45   13.75
  -3  -7   1  171.35    7.89
  -3   7   1  194.38    9.21
   3  -7  -1  191.93   14.97
  -3   7   1  173.09    8.63
   3   7  -1  180.39   13.66
   3   7  -1  180.80   11.02
   3   7   0   57.76    5.81
  -3   7   0   55.81    6.27
  -3  -7   0    7.23    2.47
  -3  -7   0    2.84    2.53
  -3   7   0    7.96    3.26
   3   7   0   10.35    3.77
  -3  -7   0    3.90    3.11
   3  -7   0    7.24    3.57
   3   7   0   11.89    3.98
  -3   7   0   21.49    3.57
   3  -7   0    2.98    2.70
  -3   7   0    5.04    1.68
   3   7   0    3.80    2.93
   3   7   0    3.93    2.58
  -3  -7  -1  224.39    9.35
   3   7   1  236.06    8.17
  -3  -7  -1  222.45    9.65
   3   7   1  278.56   16.49
  -3  -7  -1  240.08   16.83
   3  -7   1  265.89   16.08
   3   7   1  281.85   16.21
   3  -7   1  272.13   15.42
  -3   7  -1  252.98   10.42
   3  -7   1  274.44   16.83
   3   7   1  244.41   15.21
  -3  -7  -2  251.97   10.29
   3  -7   2  241.92   15.30
   3   7   2  252.10   15.49
   3   7   2  242.04   15.83
  -3  -7  -2  245.93   10.33
  -3   7  -2  281.84   10.87
   3  -7   2  247.82   15.67
   3   7   2  238.77   16.01
  -3  -7  -3  118.68    7.23
  -3   7  -3  129.22    8.98
   3  -7   3  129.45   11.31
   3   7   3  156.08   11.97
  -3  -7  -3  116.29    7.13
  -3   7  -3  127.77    7.23
  -3   7  -3  133.69    7.39
  -3  -7  -3  132.88   11.54
   3  -7   3  139.03   11.29
   3   7   3  123.56   11.90
  -3  -7  -4  105.23   10.85
   3   7   4  103.48   11.35
  -3  -7  -4   15.40    6.89
  -3   7  -4   11.18    5.18
  -3   7  -4   26.70    5.37
  -3  -7  -4   75.81    5.97
   3  -7   4  132.09   11.67
  -3   7  -4   47.04    4.65
  -3   7  -4   41.31    4.55
  -3  -7  -4   59.28    5.43
   3   7   5  661.53   19.93
  -3   7  -5  701.41   20.43
  -3   7  -5  691.11   20.84
  -3  -7  -6  345.02   12.90
   3   7   6  323.09   12.36
   3   7   6  261.52   11.11
  -3  -7  -6  295.18   13.05
  -3   7  -6  234.31   11.64
  -3   7  -6  178.34   11.80
  -3  -7  -7  916.73   26.92
   3   7   7  962.35   27.66
  -3  -7  -7  986.23   28.73
   3   7   7  959.67   26.75
  -3  -7  -8   75.63    6.40
   3   7   8   82.53    7.03
  -3  -7  -8   90.54    7.55
  -3   7  -8   89.19    8.84
  -3   7  -8   89.41    8.81
  -3  -7  -9   34.10    4.64
   3   7   9   32.48    5.15
  -3   7  -9   36.47    6.71
  -3   7  -9   30.93    6.45
  -3   7 -10    2.49    4.83
   3   7  10    2.83    3.38
  -3  -7 -10    2.46    2.88
  -3   7 -11  107.87    9.89
  -3  -7 -11  127.48    9.02
  -3  -7 -11  139.20    7.60
   3   7  11  138.14    9.92
  -3  -7 -12   92.62    6.85
  -3   7 -12   46.42   10.68
  -3   7 -12   60.56    7.46
   3   7  12   83.96    7.31
  -3  -7 -12   73.39    6.93
  -3   7 -13  291.89   14.85
   3   7  13  316.80   13.57
  -3  -7 -13  295.02   12.76
   3   7  14  109.43    7.11
  -3  -7 -14   91.47    6.51
  -3   7 -15  199.33   10.71
  -3  -7 -15  228.16    9.07
   3   7  15  211.40    9.18
  -3  -7 -15  211.03    8.74
  -3  -7 -16   95.40    4.89
  -3  -7 -16    0.10    1.31
  -3   7 -17  100.24    7.81
   3   8 -17   -0.58    2.72
  -3  -8  16   18.20    2.70
  -3   8  16   17.83    2.71
  -3  -8  15  141.93    7.50
  -3   8  15  129.72    7.43
   3  -8 -15  132.22    6.57
   3   8 -15  138.82    7.80
  -3   8  14   47.91    5.30
   3  -8 -14   56.57    5.16
  -3  -8  14   47.06    5.44
   3   8 -14   39.93    5.23
   3  -8 -13   73.68    6.37
  -3   8  13   69.89    6.99
  -3  -8  13   84.53    7.35
   3  -8 -13   71.21    4.90
   3   8 -13   80.87    7.31
   3  -8 -13   79.65    5.88
   3  -8 -12  161.01    8.25
   3  -8 -12   66.71   10.59
  -3   8  12   76.78    7.87
   3  -8 -12  121.93    8.53
  -3  -8  12   85.16    8.41
   3   8 -12  104.99    9.05
  -3   8  12  119.04    9.54
   3  -8 -11  150.38   14.36
  -3  -8  11  134.50   11.53
  -3   8  11  136.65   10.78
   3   8 -11  136.01   11.01
  -3   8  11  135.02   10.67
   3  -8 -10  286.66   19.63
  -3   8  10  299.89   17.05
  -3  -8  10  318.47   18.92
   3   8 -10  306.55   16.99
  -3   8  10  357.66   18.20
  -3   8   9   40.27    7.82
   3   8  -9   51.76    8.60
   3   8  -9   17.49    3.84
   3  -8  -9   17.25    4.78
  -3  -8   9   42.44    8.96
   3   8  -9   36.74    6.59
  -3   8   9   28.30    6.66
   3  -8  -8   57.77    8.93
  -3   8   8   61.21    9.07
   3   8  -8   71.87   11.18
   3   8  -8   62.58    8.83
   3  -8  -8   88.91    7.31
   3   8  -8   80.15    7.75
  -3   8   8   87.54    8.84
  -3   8   7   96.63   10.26
   3   8  -7  104.71   10.08
   3  -8  -7  103.44   10.81
   3   8  -7   79.59    6.12
   3  -8  -7   84.17    7.15
  -3  -8   7   95.97    8.21
   3   8  -7   97.55    7.81
  -3   8   7   97.26    8.59
   3  -8  -6    3.90    5.50
  -3   8   6    3.11    4.68
   3   8  -6    3.72    4.70
   3   8  -6    3.22    6.25
   3  -8  -6   13.78    3.96
  -3  -8   6    7.19    4.09
   3   8  -6    8.42    3.62
  -3   8   6    9.06    4.13
  -3  -8   5    1.12    3.73
  -3  -8   5    3.08    3.42
   3  -8  -5    2.16    3.24
   3   8  -5    1.25    2.96
  -3   8   5    1.79    4.06
   3  -8  -5    2.60    4.85
   3   8  -5    2.17    4.49
   3   8  -5    0.63    4.84
  -3  -8   4  227.94   12.23
   3  -8  -4  272.20   11.43
  -3   8   4  242.83   12.36
   3   8  -4  243.67   11.17
  -3   8   4  207.18   12.95
   3   8  -4  223.21   13.04
   3  -8  -4  205.17   13.26
   3   8  -3  700.42   24.72
   3  -8  -3  745.30   24.99
   3   8  -3  753.95   24.32
  -3   8   3  720.17   24.65
  -3  -8   3  690.24   22.83
  -3   8   3  569.87   20.69
  -3   8   3  538.79   19.52
  -3  -8   2  777.05   20.11
  -3   8   2  744.94   21.89
   3   8  -2  605.52   23.41
  -3   8   2  646.38   24.13
  -3   8   2  716.93   22.38
  -3   8   1  754.64   23.24
  -3   8   1  571.45   17.97
   3   8   0  557.71   15.77
  -3  -8   0  519.51   16.44
  -3   8   0  512.03   17.35
  -3   8   0  487.80   19.87
   3   8   0  446.29   18.13
  -3  -8  -1   83.92    6.33
   3   8   1   97.33    5.79
  -3  -8  -1   88.25    6.03
  -3   8  -1  106.39    7.09
   3   8   1  105.31    7.95
  -3  -8  -2   94.52    6.82
  -3   8  -2  115.14    7.33
  -3  -8  -2  102.73    6.72
  -3  -8  -3    3.69    3.18
  -3  -8  -3    7.50    3.25
  -3   8  -3    3.04    2.83
  -3   8  -3    4.03    2.71
  -3   8  -3    9.82    4.78
  -3  -8  -4  151.13    9.05
  -3  -8  -4  167.64    9.51
  -3   8  -4  206.12   10.10
  -3   8  -4  205.70    9.83
  -3   8  -4  242.15   13.18
  -3  -8  -5    0.61    3.09
  -3  -8  -5    2.12    3.32
  -3   8  -5    4.04    3.31
  -3   8  -6  115.32    9.74
  -3   8  -6   87.74   10.21
  -3  -8  -6  167.66    9.91
  -3   8  -6  139.42    9.09
  -3  -8  -7  410.72   15.98
  -3  -8  -7  447.79   17.79
  -3  -8  -8  376.16   14.27
  -3  -8  -8  364.21   15.30
  -3   8  -8  283.90   15.17
  -3   8  -8  243.70   15.00
  -3   8  -9  182.85   12.72
  -3  -8  -9  141.59    8.70
   3   8   9  143.26    9.94
  -3   8  -9  170.62   12.58
  -3  -8  -9  151.69   10.15
  -3   8 -10  251.86   19.13
  -3   8 -10  308.19   17.63
  -3  -8 -10  483.99   16.13
  -3  -8 -10  447.19   15.27
   3   8  10  369.74   16.88
  -3  -8 -11  231.72   10.50
   3   8  11  252.27   13.33
  -3  -8 -11  224.11   10.88
  -3  -8 -12  122.04    8.24
  -3   8 -12  101.78    9.16
  -3   8 -13   19.19    5.01
  -3  -8 -13    8.56    3.62
  -3   8 -14   19.46    4.41
  -3  -8 -14   10.87    2.97
  -3  -8 -14   15.64    3.36
  -3   8 -15    5.02    3.08
  -3  -8 -15    5.40    3.60
  -3  -8 -15    8.20    2.48
  -3  -8 -16   15.65    2.44
   3  -9 -16  158.03    5.58
   3   9 -15    1.20    1.96
  -3  -9  15    0.17    1.96
  -3   9  15    0.91    1.85
   3  -9 -15   -0.07    1.84
   3   9 -14  105.47    7.13
   3  -9 -14  128.11    6.89
  -3  -9  14  129.11    7.36
  -3   9  14  116.49    7.35
  -3   9  13    0.08    2.93
  -3  -9  13   -0.37    2.94
   3  -9 -13   -0.82    2.79
   3  -9 -13    1.27    1.95
   3   9 -13   -1.01    3.22
   3  -9 -13    1.97    2.34
  -3   9  12   67.00    7.11
  -3  -9  12   58.16    6.89
   3   9 -12   61.16    6.97
   3  -9 -12   74.18    5.60
   3  -9 -11   -0.32    7.74
  -3   9  11    2.09    4.05
  -3  -9  11    0.50    4.44
   3   9 -11    0.34    4.29
  -3   9  11    1.39    4.13
  -3   9  10  241.39   14.75
   3   9 -10  208.25   14.66
   3   9 -10  214.90   16.20
   3  -9 -10  217.36   11.99
  -3  -9  10  216.00   15.72
   3   9 -10  208.38   14.01
  -3   9  10  212.84   14.21
   3   9  -9   35.22    7.64
  -3   9   9   31.64    7.51
   3  -9  -9   14.20    4.99
  -3  -9   9   28.93    8.13
   3   9  -9   28.34    6.21
  -3   9   9   16.45    5.33
   3  -9  -8  685.24   31.10
   3   9  -8  754.71   31.11
  -3   9   8  703.17   29.76
   3   9  -8  732.04   28.78
   3  -9  -8  718.45   24.76
   3   9  -8  758.49   25.62
  -3   9   8  733.79   27.26
   3  -9  -7  172.22   13.23
   3   9  -7  159.19   12.62
  -3   9   7  147.61   12.61
  -3  -9   7  107.17    9.14
   3   9  -7  108.85    8.72
  -3   9   7   67.10    7.90
   3   9  -6  680.50   29.29
   3  -9  -6  646.30   26.96
   3   9  -6  685.52   26.94
  -3   9   6  684.19   28.54
   3  -9  -6  893.02   24.81
  -3  -9   6  753.98   25.69
   3   9  -6  783.27   24.81
  -3   9   6  784.44   26.19
  -3  -9   5  286.37   14.50
  -3  -9   5  321.42   14.56
   3   9  -5  244.28   12.51
   3  -9  -5  380.84   18.20
   3   9  -5  372.17   19.32
  -3   9   5  337.83   17.73
  -3   9   4  235.81   12.85
   3   9  -4  235.75   11.48
   3  -9  -4  199.65   13.72
   3   9  -4  227.52   13.54
  -3   9   4  220.60   14.30
  -3  -9   4  228.01   12.70
   3   9  -3   30.10    6.76
  -3   9   3   31.48    6.51
  -3  -9   3   35.13    6.03
  -3   9   3   47.69    6.25
  -3  -9   2  309.56   15.26
  -3   9   2  305.24   15.78
  -3   9   2  280.96   13.39
  -3  -9   1    0.23    2.48
  -3   9   1    0.82    4.18
   3   9  -1   -0.32    4.45
  -3   9   1    0.67    3.62
  -3  -9   0   42.65    4.84
  -3   9   0   45.02    5.67
  -3   9   0   45.20    6.97
   3   9   1  102.40    6.31
  -3  -9  -1   91.95    6.96
  -3  -9  -1   98.92    6.55
  -3   9  -1  118.12    8.05
   3   9   1  134.86    9.67
  -3   9  -1  145.67   10.94
  -3  -9  -2  977.22   27.21
  -3   9  -2  906.81   26.98
  -3   9  -2  885.10   27.13
  -3  -9  -2  930.32   26.20
  -3  -9  -3    7.49    3.31
  -3  -9  -3    3.72    3.46
  -3   9  -3   32.07    4.90
  -3   9  -3   25.88    4.36
  -3  -9  -4 1639.71   41.20
  -3  -9  -4 1553.79   40.76
  -3   9  -4 1650.31   45.30
  -3   9  -4 1583.51   40.76
  -3  -9  -5    1.46    3.59
  -3  -9  -5    5.07    3.99
  -3   9  -6  572.40   23.01
  -3   9  -6  552.44   20.26
  -3  -9  -6  546.55   17.08
  -3  -9  -6  566.41   20.52
  -3   9  -7  179.13   12.40
  -3  -9  -7  111.18    8.89
  -3   9  -7  138.80    9.87
  -3  -9  -7   75.05    6.03
  -3   9  -8    3.60    5.52
  -3   9  -8    8.16    7.14
  -3  -9  -8   11.55    4.73
  -3  -9  -8   18.15    4.40
  -3   9  -8    2.92    4.54
  -3   9  -9  146.64   11.93
  -3  -9  -9  150.26    9.91
  -3   9  -9  134.81   11.46
  -3  -9  -9  148.88    8.55
  -3  -9  -9  143.11    8.73
  -3  -9 -10   31.39    4.60
  -3  -9 -10   25.62    5.04
  -3   9 -11    7.21    4.71
  -3  -9 -11    0.87    2.62
  -3   9 -12   54.33    6.57
  -3   9 -12   -2.30    2.83
  -3  -9 -13   15.05    3.11
  -3  -9 -13   23.22    4.01
  -3   9 -14  447.05   16.31
  -3  -9 -14  496.37   15.00
  -3   9 -15    4.14    2.58
  -3  -9 -15    6.91    3.22
  -3   9 -16  117.08    7.31
   3 -10 -15   36.82    2.55
  -3 -10  15   28.86    2.64
   3 -10 -15   32.13    2.84
  -3 -10  14   55.90    4.43
   3 -10 -14   48.50    4.02
   3  10 -14   57.28    4.52
   3 -10 -13  104.96    6.57
  -3 -10  13  101.40    6.74
  -3  10  13   88.60    6.50
   3  10 -13   70.25    6.07
   3 -10 -13  131.68    5.55
   3 -10 -12  534.48   15.58
   3 -10 -12  491.62   15.08
  -3 -10  12  482.38   18.09
   3  10 -12  462.36   21.23
   3  10 -12  549.92   18.91
  -3  10  12  494.89   18.44
  -3  10  11   17.79    4.86
  -3 -10  11    4.59    4.37
   3  10 -11   12.35    4.80
  -3  10  10  607.81   24.09
   3  10 -10  514.90   23.29
  -3  10  10  542.27   22.27
   3  10 -10  563.02   25.43
   3 -10 -10  622.62   20.85
  -3 -10  10  559.46   24.70
   3  10 -10  543.30   23.10
   3 -10 -10  645.09   18.54
   3 -10  -9    8.53    7.97
   3  10  -9   19.66    6.47
  -3  10   9   25.05    6.61
   3 -10  -9   78.03    7.39
  -3 -10   9   45.39    9.07
   3  10  -9   41.53    7.00
  -3  10   9   52.79    7.97
   3 -10  -8   56.24   10.95
   3  10  -8   60.55   10.90
   3  10  -8   51.60    8.25
  -3  10   8   52.86    8.85
   3 -10  -8   42.55    6.36
   3  10  -8   52.26    7.16
  -3  10   8   57.18    7.68
   3 -10  -7   34.28    9.38
  -3  10   7   38.71    8.08
   3  10  -7   39.93    7.87
   3  10  -7   40.99    9.60
   3 -10  -7   82.10    7.70
  -3 -10   7   56.24    7.20
   3  10  -7   57.17    6.82
  -3  10   7   73.47    7.90
   3  10  -6  207.26   15.53
   3  10  -6  207.42   13.86
  -3  10   6  187.98   14.13
   3 -10  -6  174.57   11.31
  -3 -10   6  181.36   12.07
   3  10  -6  190.99   11.22
  -3  10   6  155.29   11.33
  -3 -10   5   19.04    5.42
  -3 -10   5    9.90    4.78
  -3  10   5    5.63    5.20
   3  10  -5    6.01    5.13
   3  10  -5    6.91    7.07
   3  10  -5   20.07    4.70
  -3 -10   4  284.80   15.43
  -3 -10   4  309.79   15.47
   3  10  -4  304.14   17.56
  -3  10   4  297.95   17.13
   3  10  -4  291.16   13.67
  -3 -10   3  508.70   21.06
   3  10  -3  449.99   21.97
  -3  10   3  476.52   22.11
   3  10  -3  473.14   20.88
  -3 -10   2  685.39   24.28
  -3  10   2  592.52   21.57
  -3 -10   2  478.65   16.70
   3  10  -2  491.44   17.02
   3  10  -2  679.81   25.13
  -3  10   2  695.84   26.25
  -3  10   1  270.68   13.88
   3  10  -1  178.30   12.74
  -3  10   0 1369.40   37.46
   3  10   0 1426.52   40.29
  -3  10  -1    9.13    4.07
  -3  10  -1   24.55    6.58
  -3 -10  -2  442.33   16.99
   3  10   2  464.51   15.89
  -3 -10  -2  457.21   16.30
  -3  10  -2  482.45   17.90
  -3  10  -2  480.99   18.10
  -3 -10  -3    2.16    3.07
  -3 -10  -3    4.77    3.47
  -3  10  -3    1.61    3.13
  -3 -10  -4   43.47    5.96
   3  10   4   42.51    4.66
  -3  10  -4   44.18    5.91
  -3 -10  -4   44.45    5.62
  -3  10  -5    0.64    3.48
  -3 -10  -5    1.55    3.16
  -3 -10  -5    5.03    4.01
  -3  10  -5    4.63    5.50
  -3 -10  -6  480.30   18.08
  -3  10  -6  430.64   20.79
  -3 -10  -6  467.40   18.32
  -3  10  -6  465.36   18.79
  -3 -10  -7  149.82   10.19
  -3  10  -7  125.41    9.95
  -3 -10  -8  218.19   11.25
  -3  10  -8  211.99   13.54
  -3 -10  -8  227.71   12.48
  -3 -10  -9  237.69   10.83
  -3  10  -9   83.65   10.08
  -3  10  -9  118.28   11.17
  -3 -10  -9  199.57   11.10
  -3 -10 -10  252.75   12.41
  -3  10 -10  261.92   15.31
  -3 -10 -10  242.80   10.49
  -3  10 -10  269.00   15.12
  -3 -10 -10  234.81   10.68
  -3 -10 -11  125.73    8.28
  -3  10 -11  112.57    9.18
  -3  10 -12  210.97   11.38
  -3  10 -13   10.97    3.48
  -3 -10 -13    5.91    2.75
  -3  10 -14   55.71    6.46
  -3  10 -14   68.66    5.27
  -3 -10 -14   64.73    4.30
  -3 -10 -15   18.40    3.47
  -3  10 -15   26.85    3.05
  -3 -11  14   19.00    2.20
   3 -11 -14   15.55    2.22
   3 -11 -14   12.70    1.56
   3 -11 -13    1.70    1.05
  -3 -11  13    2.13    2.15
   3  11 -13    1.71    2.11
   3 -11 -12    2.11    2.66
   3 -11 -12    5.02    2.04
   3  11 -12    1.73    2.90
  -3 -11  12    1.05    2.78
  -3 -11  11    4.84    3.78
   3  11 -11    7.48    3.80
   3 -11 -11    6.59    3.22
   3 -11 -11    6.46    2.70
   3 -11 -10   37.89    3.91
  -3  11  10   49.50    6.02
   3  11 -10   45.40    7.71
   3  11 -10   59.34    8.34
  -3 -11  10   48.38    7.46
   3  11 -10   52.58    6.78
   3 -11 -10   44.40    5.41
   3 -11  -9   10.17    7.89
   3  11  -9    5.63    5.03
  -3 -11   9   23.45    7.59
   3  11  -9   20.46    5.82
   3 -11  -8   90.64   12.42
   3  11  -8   76.70    8.97
  -3  11   8   85.94    9.68
   3 -11  -8   51.59    6.51
   3  11  -8   67.76    7.73
   3 -11  -8   35.52    4.19
   3  11  -7  421.27   20.75
   3  11  -7  390.30   23.65
  -3  11   7  413.14   22.17
   3 -11  -7  569.49   20.60
  -3 -11   7  456.72   19.35
   3  11  -7  506.21   19.85
   3 -11  -7  654.09   17.68
  -3  11   6  229.32   15.62
   3  11  -6  249.38   14.94
   3 -11  -6   75.45    8.21
  -3 -11   6  158.80   11.22
   3  11  -6  157.97   10.44
   3 -11  -6  300.89   20.16
  -3 -11   5  658.85   24.10
  -3 -11   5  712.25   26.02
   3 -11  -5  860.65   26.46
   3  11  -5  869.97   23.31
   3  11  -5  723.12   24.31
   3  11  -5  618.01   28.16
   3  11  -5  626.18   25.90
  -3  11   5  585.19   27.07
   3  11  -4   57.95    9.00
   3  11  -4   68.05    8.32
   3 -11  -4   10.63    5.10
  -3 -11   4   45.75    6.75
  -3 -11   4   32.92    6.58
   3  11  -4   34.65    5.49
   3 -11  -4   75.43   13.14
  -3 -11   3  211.71   13.21
   3  11  -3  181.40   14.42
  -3  11   3  197.81   14.32
  -3 -11   2   43.53    7.27
   3 -11  -2   40.65    5.64
   3  11  -2   40.78    5.73
   3  11  -2   49.08    7.28
  -3  11   2   47.31    8.12
  -3 -11   1  231.37   14.66
   3  11  -1  234.51   15.10
  -3  11   1  252.27   15.64
   3  11  -1  253.32   14.28
  -3 -11   1  214.60   10.33
   3  11  -1  218.38   10.23
   3  11   0   17.57    6.20
  -3  11   0   24.88    6.51
   3  11   0   26.38    5.94
  -3 -11   0    8.55    3.57
  -3  11  -1  209.70   11.66
  -3  11  -1  192.70   11.76
  -3  11  -1  171.02   13.49
  -3 -11  -2  194.14    9.83
  -3 -11  -2  159.70    9.98
  -3 -11  -3  208.96   10.67
  -3 -11  -3  251.50   12.21
  -3 -11  -4  127.71    8.75
  -3 -11  -4  114.28    8.69
   3  11   4  114.48    7.35
  -3  11  -5  286.26   17.35
  -3  11  -5  347.68   15.91
  -3 -11  -5  400.31   16.13
  -3 -11  -5  448.28   17.22
  -3  11  -6   18.23    4.80
  -3 -11  -6    4.28    3.66
  -3 -11  -6    9.45    4.16
   3  11   6    6.65    2.86
  -3  11  -7  409.22   20.14
  -3  11  -7  420.03   18.99
  -3 -11  -7  477.77   18.39
   3  11   7  501.18   17.13
  -3 -11  -7  429.79   16.99
  -3 -11  -8    3.07    3.99
   3  11   8    1.46    2.74
  -3  11  -9   60.34    8.24
  -3 -11  -9   58.40    5.42
   3  11   9   53.56    5.57
  -3  11  -9   58.61    7.94
  -3 -11  -9   64.87    6.35
  -3 -11 -10    4.13    3.81
  -3 -11 -10    2.41    2.99
   3  11  10    2.13    2.37
  -3  11 -10    2.53    4.35
  -3  11 -10    4.64    5.47
   3  11  11  266.53    9.96
  -3 -11 -11  179.66    9.78
  -3  11 -11  218.85   11.62
  -3 -11 -11  288.49    9.53
  -3 -11 -11  243.09   10.70
  -3 -11 -12   24.10    3.57
  -3  11 -12   38.12    4.75
  -3  11 -13  220.73    8.38
  -3  11 -13   -0.56    1.63
  -3  11 -14   12.65    2.42
  -3 -11 -14   13.29    3.12
   3 -12 -13  147.65    5.72
  -3 -12  13  141.88    5.58
   3 -12 -12    3.37    2.05
   3 -12 -12    3.74    1.62
   3  12 -12    2.08    1.97
  -3 -12  12    0.77    1.97
   3 -12 -11  149.04    6.48
   3  12 -11  117.20    7.21
   3 -12 -11  139.74    7.14
  -3 -12  11   99.28    6.70
   3  12 -10    5.26    3.63
   3 -12 -10   17.46    3.64
  -3 -12  10    5.83    4.01
  -3  12   9  144.64    9.50
   3  12  -9  141.37   11.37
  -3 -12   9  173.28   12.51
   3  12  -9  164.71   11.04
  -3 -12   8   16.29    6.51
   3 -12  -8   13.38    4.08
   3  12  -8   11.35    4.75
  -3  12   8   18.08    5.33
   3  12  -8   22.52    5.50
   3 -12  -7   55.03   10.60
   3  12  -7   55.38    7.41
   3  12  -7   57.56    9.57
  -3  12   7   57.71    8.54
   3  12  -7   71.83    5.76
   3  12  -7   60.76    6.89
   3 -12  -7   64.32    6.69
  -3 -12   7   59.01    6.82
  -3  12   6   23.75    7.08
   3  12  -6   24.28    7.37
   3  12  -6   23.49    6.22
  -3 -12   6   25.16    5.56
   3  12  -6   25.57    4.84
   3 -12  -6   26.70    5.30
   3 -12  -5   25.87    9.59
   3  12  -5   24.54    6.05
  -3  12   5   24.28    7.02
   3  12  -5   29.73    4.04
  -3 -12   5   27.70    5.91
   3  12  -5   29.88    5.06
   3 -12  -5   33.56    5.75
   3  12  -4  127.63   12.23
  -3  12   4  116.41   11.39
   3  12  -4  129.37   10.51
   3  12  -4   83.48    6.41
   3  12  -4  117.25    8.79
   3 -12  -4   88.11    8.06
  -3 -12   4  110.44   10.11
  -3 -12   4  124.30    9.52
   3  12  -3  231.17   16.00
  -3  12   3  234.16   16.06
   3  12  -3  232.80   13.95
   3  12  -3  299.08   14.03
   3 -12  -3  311.42   13.56
  -3 -12   3  273.39   15.42
  -3 -12   3  259.82   14.54
  -3 -12   2   44.88    7.92
  -3 -12   2   67.70    8.18
   3  12  -2   85.55   10.01
  -3  12   2   77.74    9.54
   3  12  -2   95.95    9.05
   3  12  -2   38.07    5.86
  -3 -12   1  389.71   18.85
   3  12  -1  411.67   17.11
  -3  12   1  376.92   19.88
  -3 -12   0   10.71    5.69
   3  12   0    7.68    4.87
  -3  12   0    6.38    5.49
  -3 -12  -1  373.70   19.14
  -3  12  -1  378.85   15.90
   3  12   1  368.51   17.96
   3  12   1  393.18   17.35
  -3 -12  -1  334.70   14.11
  -3  12  -2   88.69    7.80
  -3 -12  -2  160.81    9.36
   3  12   3   46.43    6.26
  -3  12  -3   48.88    6.15
  -3 -12  -3   39.79    4.75
  -3 -12  -3   32.75    5.11
  -3 -12  -4   21.38    4.22
  -3 -12  -4   14.31    4.42
  -3  12  -5    2.83    3.59
  -3 -12  -5    3.22    3.64
  -3 -12  -5    4.31    3.30
  -3  12  -6    8.63    4.29
  -3  12  -6    4.58    5.82
  -3 -12  -6   13.45    4.22
  -3 -12  -6   14.10    4.17
  -3 -12  -7  121.67    8.04
  -3 -12  -7  107.11    7.98
  -3 -12  -8    6.41    3.43
   3  12   8    2.62    2.58
  -3 -12  -8    0.58    3.22
  -3  12  -8    6.85    4.86
  -3  12  -9  309.06   15.99
  -3 -12  -9  341.60   15.27
   3  12   9  385.68   13.03
  -3 -12  -9  411.34   14.59
  -3  12  -9  345.89   16.02
  -3 -12 -10   47.46    5.25
  -3  12 -10   44.67    5.45
  -3 -12 -11  295.22   10.34
  -3  12 -11  256.51   10.80
  -3 -12 -12    1.43    1.88
  -3  12 -12    5.51    2.42
   3 -13 -11    2.66    1.72
   3 -13 -11    1.79    1.48
   3  13 -11    2.95    1.68
  -3 -13  11    2.17    1.86
  -3 -13  10   12.12    3.02
   3 -13 -10   38.77    3.34
   3  13 -10   15.74    3.09
   3 -13 -10   30.87    3.35
   3 -13  -9  213.89   12.61
  -3 -13   9  190.85   10.87
   3  13  -9  195.71   10.05
   3 -13  -9  197.12    8.79
   3  13  -8   11.37    5.20
  -3  13   8   12.54    4.02
   3 -13  -8  102.76    6.19
   3  13  -8   30.22    5.47
   3 -13  -8   78.73    5.96
  -3 -13   8   23.69    6.11
  -3  13   7  328.78   15.44
  -3 -13   7  305.00   16.71
   3  13  -7  324.27   14.77
   3 -13  -7  330.11   13.24
  -3  13   6   32.84    7.28
   3  13  -6   25.21    5.16
   3  13  -6  134.88    7.11
   3  13  -6   65.00    6.53
   3 -13  -6  113.75    7.84
  -3 -13   6   57.89    6.54
   3  13  -5  141.42   12.38
   3  13  -5  123.79    9.19
  -3  13   5  130.07   11.61
  -3 -13   5  143.44   10.01
   3  13  -5  155.70    9.47
   3 -13  -5  132.23    8.81
  -3 -13   4    1.24    4.20
   3 -13  -4   16.22    3.98
  -3  13   4   -0.54    5.01
   3  13  -4    2.89    3.65
   3  13  -4    5.51    6.11
   3  13  -4    5.19    3.41
  -3 -13   3  275.08   14.54
  -3 -13   3  255.01   13.10
  -3  13   3  249.49   15.26
   3  13  -3  281.37   12.92
  -3 -13   2    2.29    4.25
  -3 -13   2    5.17    5.00
   3  13  -2    6.97    3.61
  -3  13   2    5.52    3.53
  -3  13   2    0.95    4.94
   3  13  -2   -0.09    2.21
   3  13  -2    4.61    5.95
  -3 -13   1   11.95    4.82
  -3 -13   1    9.05    5.24
   3  13  -1    7.80    2.66
   3  13  -1   12.84    5.96
   3  13  -1    7.43    3.70
  -3  13   1   10.23    4.00
  -3 -13   0   55.34    7.74
  -3 -13   0   61.17    7.81
   3  13   0   65.93    8.40
  -3  13   0   58.46    6.40
   3  13   0   57.30    6.30
  -3 -13  -1   97.57    9.66
  -3  13  -1   87.48    9.59
  -3  13  -1  101.95    7.91
  -3 -13  -2   60.19    7.96
  -3  13  -2   58.07    8.50
  -3 -13  -3  447.68   20.99
  -3 -13  -3  474.77   16.99
   3  13   3  498.70   15.84
  -3  13  -3  475.43   17.98
  -3  13  -3  494.92   21.61
  -3  13  -4  116.56    8.87
  -3 -13  -4   71.63    9.12
  -3 -13  -5  330.80   13.70
  -3  13  -5  365.46   15.48
  -3 -13  -5  321.12   12.85
  -3 -13  -5  363.31   17.82
  -3 -13  -6    7.39    4.13
  -3  13  -6    9.25    4.26
  -3  13  -7  148.62   10.93
   3  13   7  112.16    6.59
  -3  13  -7  146.43    9.87
  -3 -13  -7  143.60    8.13
  -3 -13  -7  140.68    8.50
  -3 -13  -7  156.16   10.52
  -3 -13  -8    1.66    1.99
  -3 -13  -8    1.58    3.72
  -3  13  -8    0.09    3.50
  -3 -13  -8    1.36    2.61
  -3  13  -9   15.89    4.74
  -3 -13  -9   13.16    3.52
  -3  13  -9   16.32    3.87
  -3 -13  -9   16.97    3.16
  -3 -13 -10    1.16    2.26
  -3  13 -10    1.07    2.36
  -3  13 -10   -1.75    2.87
  -3 -13 -10    2.05    1.97
  -3  13 -11   10.52    2.47
  -3 -13 -11    6.75    2.82
   3  14  -9   43.83    3.51
   3 -14  -9   34.30    2.97
  -3 -14   9   42.20    3.77
   3 -14  -8   47.25    3.76
  -3 -14   8   17.44    3.91
  -3  14   8   19.79    2.47
   3  14  -8   24.21    3.71
   3 -14  -8   37.65    3.43
  -3 -14   7    1.84    4.11
   3 -14  -7    1.79    2.32
   3 -14  -7    0.19    1.97
   3  14  -7    1.67    2.99
  -3  14   7    2.46    2.25
  -3  14   7    3.63    2.76
   3  14  -7    1.37    3.85
  -3 -14   6   10.88    4.99
   3 -14  -6   21.26    3.59
  -3  14   6   12.53    3.19
   3  14  -6   16.96    4.01
  -3  14   6   11.49    4.19
  -3  14   5   24.27    4.03
   3  14  -5   28.21    4.52
   3 -14  -5   36.99    7.14
  -3 -14   5   26.74    4.62
   3  14  -4   48.38    7.49
   3  14  -4   73.66    6.27
  -3  14   4   74.41    6.13
   3 -14  -4   37.12    7.42
  -3 -14   4   66.76    6.78
  -3 -14   3   48.98    6.38
  -3 -14   3   58.91    5.80
   3  14  -3   48.86    5.28
  -3  14   3   48.50    5.33
  -3  14   3   62.40    7.74
   3  14  -3   70.79    8.47
  -3 -14   2  171.61   10.45
  -3 -14   2  192.16   11.96
   3 -14  -2  298.27   11.34
   3  14  -2  320.69   10.43
  -3  14   2  217.75   10.64
   3  14  -2  221.53   10.85
   3  14  -2  136.81   11.30
  -3  14   2  160.09   12.09
  -3 -14   1  195.65   11.13
  -3 -14   1  169.48   11.18
   3  14  -1  171.69    9.38
  -3  14   1  164.82    9.14
   3  14  -1  188.09   11.81
  -3  14   1  207.36   12.91
   3  14   0  209.44   10.55
  -3  14   0  213.78   10.43
  -3  14   0  152.52   11.52
  -3 -14   0  190.94   11.85
  -3 -14   0  156.35   11.03
  -3  14  -1  173.95    9.71
   3  14   1  168.98    9.61
  -3  14  -1  200.91   12.64
  -3 -14  -1  162.76   11.12
  -3 -14  -1  181.31   11.65
   3  14   2  128.88    8.46
  -3 -14  -2  130.18   10.48
  -3 -14  -2  114.67    9.85
  -3  14  -3   59.08    6.01
  -3  14  -3   67.25    8.01
  -3 -14  -3   53.71    7.12
  -3  14  -4    5.33    3.29
  -3 -14  -4    5.45    4.13
  -3 -14  -4    4.64    4.36
  -3  14  -5   23.33    4.38
  -3 -14  -5   21.91    4.62
  -3 -14  -5   24.03    5.40
  -3  14  -6   65.53    6.29
  -3 -14  -6   59.72    5.65
  -3  14  -7  125.11    7.90
  -3 -14  -7  119.45    6.55
  -3  14  -8   89.31    6.99
  -3 -14  -8  101.49    6.73
  -3  14  -9   11.89    2.62
  -3 -14  -9   12.78    3.03
  -3 -14  -9   13.66    2.99
   3 -15  -7    6.64    1.69
  -3 -15   6  122.47    7.85
   3  15  -6  111.95    6.56
  -3 -15   5    7.14    4.01
   3 -15  -5    1.50    2.16
   3  15  -5    4.15    2.60
  -3  15   5    3.93    1.88
   3  15  -5    8.41    3.12
  -3 -15   4  132.07    7.36
   3 -15  -4  157.54    7.37
   3  15  -4  139.95    7.39
  -3  15   4  133.63    6.66
  -3  15   4  108.52    8.20
   3  15  -4   98.28    7.14
  -3 -15   3    0.53    3.02
   3 -15  -3    2.77    2.15
   3  15  -3    0.60    2.38
  -3  15   3    0.86    2.10
  -3  15   3    2.94    4.39
   3  15  -2    6.84    2.70
  -3  15   2    5.92    2.43
  -3 -15   2    6.77    3.42
  -3  15   2    2.20    4.19
  -3  15   1    0.52    2.24
   3  15  -1    1.23    2.42
  -3 -15   1    0.06    2.57
  -3 -15   1   -0.23    3.24
  -3  15   0   69.00    5.23
   3  15   0   65.48    5.25
  -3 -15   0   59.80    6.19
  -3 -15   0   62.75    5.73
  -3  15   0   57.67    7.02
   3  15   1   14.00    3.16
  -3  15  -1   17.64    3.24
  -3 -15  -1   13.60    4.03
  -3 -15  -1    7.16    3.66
  -3  15  -2  188.47    8.70
   3  15   2  178.76    8.55
  -3 -15  -2  176.50   10.22
  -3 -15  -2  161.51    9.58
  -3  15  -2  158.11   10.26
  -3  15  -3   32.25    4.09
   3  15   3   28.37    3.93
   3  15   4  162.63    8.05
  -3  15  -4  167.35    8.36
  -3 -15  -4  149.44    9.24
  -3 -15  -4  172.28    8.90
  -3  15  -5    6.56    2.89
   3  15   5    4.89    2.35
  -3 -15  -5    5.83    2.69
  -3 -15  -5   10.87    3.69
   3  15   6  107.82    6.10
  -3  15  -6  109.70    6.02
  -3 -15  -6  121.44    7.07
  -3  15  -6  106.80    7.36
   3  15   7    2.04    1.59
  -3 -16   3   27.82    4.24
  -3 -16   1    9.47    2.55
   3  16   0  101.56    5.08
  -3 -16   0  103.92    6.23
  -3  16   0   93.70    6.76
   3  16   1    1.92    1.64
  -3  16  -1    5.98    3.21
  -3 -16  -1    0.72    2.40
  -3  16  -2   12.01    3.37
  -4   0  18    1.84    2.00
  -4   0  18    4.61    2.54
  -4   0  17    1.15    3.62
  -4   0  17   -0.19    2.83
  -4   0  16   80.90    6.95
  -4   0  15   -1.80    3.73
  -4   0  14  842.79   26.55
  -4   0  13   -0.09    3.28
  -4   0  12  678.83   23.24
   4   0 -12  739.29   21.54
   4   0 -11    0.28    6.70
  -4   0  11   -0.88    2.99
   4   0 -11   -0.43    2.72
   4   0 -10 2391.93   58.69
   4   0 -10 2386.59   62.66
  -4   0  10 2471.25   56.51
   4   0 -10 2407.86   54.40
   4   0  -9    0.43    3.93
   4   0  -9    0.37    2.58
   4   0  -9    1.13    5.09
  -4   0   9    1.07    2.70
   4   0  -8  288.03   17.71
  -4   0   8  275.26   17.50
   4   0  -8  218.83   11.10
   4   0  -8  238.16   12.05
   4   0  -8  289.84   17.65
  -4   0   8  269.29   17.09
  -4   0   7    0.74    2.14
   4   0  -7    0.36    1.21
   4   0  -7    1.28    1.72
  -4   0   7    0.32    2.45
   4   0  -6  404.94   11.68
  -4   0   6  402.21   12.61
  -4   0   6  194.83   14.27
   4   0  -6  161.71   10.17
  -4   0   6  208.16   13.59
  -4   0   5    0.27    2.25
   4   0  -5    1.22    1.49
  -4   0   5    0.78    2.10
   4   0  -4 2263.07   51.82
  -4   0   4 2294.06   54.69
   4   0  -3    0.21    1.34
  -4   0   3    0.55    0.78
  -4   0   3    0.33    1.66
  -4   0   3    0.25    1.28
  -4   0   2  647.77   19.97
   4   0  -2  615.77   21.15
  -4   0   1    0.11    1.11
  -4   0   1    0.87    2.02
  -4   0   1    1.09    1.95
   4   0  -1    0.04    1.19
   4   0  -1    0.60    2.44
   4   0  -1   -0.08    1.86
  -4   0   0 2903.72   61.67
  -4   0   0 3029.93   67.23
   4   0   0 2921.03   62.22
   4   0   1    0.36    1.26
  -4   0  -1    1.14    1.87
  -4   0  -1    0.90    2.18
   4   0   1    0.64    1.94
   4   0   1    0.44    2.13
  -4   0  -2 2984.74   65.59
   4   0   2 3116.07   64.70
   4   0   2 3066.05   70.22
   4   0   2 3080.90   71.12
  -4   0  -3    0.20    0.88
  -4   0  -3    0.92    1.23
   4   0   3    0.21    1.30
   4   0   3    0.59    2.13
   4   0   3    0.57    1.96
  -4   0  -4  552.67   12.89
  -4   0  -4  596.12   13.20
   4   0   4  594.12   18.65
   4   0   4  642.47   22.76
   4   0   4  618.25   22.29
  -4   0  -4  530.76   21.44
  -4   0  -5    2.03    2.57
   4   0   5   -0.25    2.37
   4   0   5    2.72    2.87
   4   0   6 1882.29   50.22
  -4   0  -6 1842.06   50.13
   4   0   7   -0.16    2.50
  -4   0  -7    2.22    3.96
  -4   0  -7    8.23    3.15
  -4   0  -7    0.87    1.94
  -4   0  -7   -0.16    2.54
   4   0   7    0.16    2.47
   4   0   8 3717.99  100.10
   4   0   8 3663.28   98.86
  -4   0  -8 3868.94  100.62
  -4   0  -8 3596.38   83.29
   4   0   8 3812.92  100.06
  -4   0  -9    3.27    3.74
  -4   0  -9    2.04    2.24
  -4   0  -9    0.07    3.15
  -4   0 -10  734.92   20.57
  -4   0 -10  697.81   23.65
  -4   0 -13    0.56    2.43
   4   0  13    0.70    5.30
   4   0  14  418.60   20.72
   4   0  15    2.04    5.01
  -4   0 -15    0.39    5.62
   4   0  16  117.50   10.31
   4   0  16  141.26    7.75
   4   0  17    0.83    4.05
   4   0  17    0.50    2.10
   4   0  18  353.06   11.54
   4   0  19    0.73    1.19
  -4   1  18  155.58    7.58
  -4  -1  18  160.39    7.61
  -4   1  17  146.43    8.31
  -4  -1  17  130.65    7.91
  -4   1  17  122.52    8.46
  -4  -1  16   43.53    5.44
  -4   1  16   41.51    5.32
  -4  -1  15  196.62   11.12
  -4   1  15  183.32   10.92
  -4  -1  14   54.66    6.62
  -4   1  14   63.69    6.66
  -4   1  13    0.91    3.44
  -4  -1  13    0.71    3.42
  -4  -1  12   43.39    5.91
  -4   1  12   43.81    5.83
   4  -1 -12   44.09    5.49
   4  -1 -11  196.21   10.05
   4   1 -11  194.68    9.03
   4   1 -11  192.29   10.30
   4  -1 -11  217.26   13.12
  -4   1  11  198.80   10.83
  -4  -1  11  199.16   10.78
   4  -1 -10  242.10   13.79
   4   1 -10  185.84    8.76
   4  -1 -10  189.95    9.70
   4   1 -10  211.04   10.24
   4   1 -10  262.44   15.48
  -4   1  10  200.00   10.60
  -4  -1  10  198.50   10.44
   4   1  -9   28.83    3.60
   4  -1  -9   32.90    4.23
   4   1  -9    9.88    4.22
   4   1  -9    8.78    4.07
   4  -1  -9    9.01    4.98
   4   1  -9    5.86    5.71
  -4  -1   9   23.84    4.14
  -4   1   9   25.98    4.39
   4  -1  -8 1471.02   46.78
  -4   1   8 1412.84   47.35
  -4  -1   8 1336.86   46.45
   4  -1  -8 1391.23   45.70
  -4  -1   8 1371.81   46.82
   4  -1  -8 1379.36   47.08
   4   1  -8 1470.19   45.93
  -4   1   8 1377.09   45.45
   4   1  -8 1492.79   38.06
   4   1  -8 1530.30   37.09
  -4  -1   7 1188.08   29.59
  -4   1   7  857.50   34.38
  -4  -1   7  872.09   34.33
   4   1  -7  862.36   29.58
  -4  -1   7  927.38   34.52
  -4   1   7  876.66   32.77
   4  -1  -7  888.37   33.95
   4   1  -7 1209.98   28.97
   4   1  -6 1816.31   47.60
  -4   1   6 1907.47   54.51
  -4  -1   6 1857.06   54.37
   4  -1  -6 1762.48   51.89
   4  -1  -6 1800.30   43.28
   4  -1  -6 1831.20   41.90
   4   1  -6 1875.24   42.21
  -4   1   6 1781.61   43.57
  -4  -1   6 1918.01   52.08
  -4   1   6 1903.25   51.23
  -4  -1   5 1138.45   34.08
   4   1  -5 1120.97   29.36
  -4   1   5 1181.29   33.27
  -4  -1   5 1157.08   30.00
   4   1  -5 1176.62   31.89
  -4   1   5 1157.53   37.51
  -4  -1   5 1212.78   37.62
   4  -1  -5 1104.94   35.61
   4  -1  -5 1052.86   27.38
  -4  -1   4  468.57   17.78
   4   1  -4  462.13   16.95
  -4   1   4  484.71   16.77
  -4  -1   4  471.86   15.16
  -4  -1   4  471.94   14.33
   4  -1  -4  447.77   13.63
   4   1  -4  472.78   16.54
  -4   1   4  425.28   20.15
  -4  -1   4  511.34   20.71
   4  -1  -4  448.26   19.56
  -4   1   3  831.26   22.57
  -4  -1   3  831.50   23.02
   4   1  -3  773.96   25.90
   4   1  -3  860.39   26.00
  -4  -1   3  794.21   19.66
  -4   1   3  844.00   19.12
  -4  -1   3  821.49   27.20
   4  -1  -3  804.84   20.71
   4   1  -3  804.88   23.67
   4  -1  -3  868.29   27.64
  -4  -1   2   24.98    3.55
   4   1  -2   29.87    4.96
   4   1  -2   27.17    3.38
  -4  -1   2   30.61    3.44
  -4   1   2   31.50    5.47
  -4  -1   2   28.82    1.88
   4  -1  -2   29.33    4.25
  -4   1   1   68.53    6.18
   4   1  -1   76.90    7.29
   4  -1  -1   64.73    5.97
   4   1  -1   68.02    5.15
  -4   1   1   71.90    7.74
  -4   1   1   83.53    3.83
  -4  -1   1   82.73    5.35
  -4  -1   1   73.96    6.34
   4  -1  -1   71.78    5.77
  -4   1   0  565.73   19.36
   4  -1   0  532.68   12.82
   4  -1   0  537.01   18.60
   4   1   0  523.17   18.49
   4   1   0  513.86   12.15
  -4   1   0  519.41   19.52
  -4  -1   0  537.61   16.02
  -4  -1   0  538.13   17.56
   4   1   1  257.76   12.24
   4   1   1  242.59   12.83
  -4   1  -1  243.21   12.16
   4  -1   1  232.86    6.71
  -4  -1  -1  267.93   12.36
   4  -1   1  253.74   11.59
   4   1   1  195.83    8.93
   4  -1   1  208.45    6.73
  -4   1  -1  225.69    9.97
   4   1   1  199.20    7.10
  -4  -1  -1  224.06    9.90
   4  -1   2  549.00   19.51
   4   1   2  555.40   20.43
   4   1   2  549.93   19.45
   4  -1   2  574.58   20.62
   4  -1   2  569.72   20.41
  -4   1  -2  581.34   19.83
  -4  -1  -2  581.52   21.01
   4  -1   2  568.36   15.78
  -4   1  -2  579.53   15.40
   4  -1   2  584.00   14.57
   4   1   2  610.87   17.85
   4  -1   3 1279.55   36.07
  -4  -1  -3 1345.04   31.39
   4  -1   3 1298.02   35.54
  -4   1  -3 1176.60   37.26
   4   1   3 1305.43   37.08
   4  -1   3 1344.47   37.36
   4   1   3 1315.20   35.75
  -4   1  -3 1271.48   35.61
  -4  -1  -3 1267.34   37.19
   4  -1   3 1305.61   30.20
   4   1   3 1267.19   33.21
   4  -1   4 2842.70   66.36
   4   1   4 2869.83   68.58
  -4   1  -4 2618.51   68.52
   4  -1   4 2686.72   65.74
   4  -1   4 2760.54   68.09
   4   1   4 2820.50   66.77
  -4   1  -4 2796.48   66.30
   4   1   4 2675.57   63.11
  -4  -1  -4 2800.73   59.21
  -4  -1  -5  967.94   34.13
   4  -1   5 1062.35   33.40
   4  -1   5 1038.46   32.44
  -4   1  -5 1045.11   34.62
   4   1   5 1091.19   35.25
   4   1   5 1069.65   33.76
  -4   1  -5 1023.91   32.99
  -4  -1  -5 1065.80   25.55
   4   1   5 1047.04   31.22
  -4  -1  -6  959.85   34.75
  -4   1  -6  976.12   32.44
   4  -1   6 1011.14   33.06
   4   1   6 1013.04   34.98
  -4   1  -6  966.85   32.72
  -4  -1  -6  914.84   23.02
   4   1   6  978.28   32.52
  -4  -1  -7  228.11   16.02
  -4   1  -7  214.42   13.23
   4  -1   7  220.61   14.43
   4   1   7  223.97   15.75
  -4   1  -7  217.43   14.51
  -4  -1  -7  158.93    6.18
   4  -1   7  179.69   14.18
   4   1   7  192.51   13.60
  -4   1  -8    0.99    2.00
  -4   1  -8    3.12    3.04
  -4  -1  -8    0.41    2.79
   4   1   8    2.20    3.05
   4  -1   8    2.54    2.81
  -4   1  -8   54.93    6.00
  -4   1  -8   37.71    4.65
   4   1   8    1.55    2.55
  -4  -1  -8   21.22    3.35
  -4  -1  -9   66.02    5.16
  -4   1  -9   47.14    7.92
  -4   1 -10   19.41    4.51
  -4  -1 -10   38.75    4.15
  -4   1 -11  320.89   14.82
  -4  -1 -11  389.43   13.55
  -4   1 -11  381.59   12.67
   4   1  11  320.26   17.84
  -4  -1 -11  283.20   14.89
  -4  -1 -12  146.30   10.31
   4   1  12  155.14   12.99
   4   1  13   84.54   10.14
  -4   1 -14  762.03   20.34
  -4  -1 -14  786.46   21.80
   4   1  14  716.80   28.90
   4   1  15  189.79   10.25
   4  -1  15  192.06   13.35
   4   1  15  195.63   13.81
  -4  -1 -16  189.09    7.77
   4   1  16  197.71    9.74
   4   1  16  190.95   13.04
   4  -1  16  180.64   12.73
   4  -1  17   20.84    3.30
   4   1  17   19.31    3.27
   4  -1  17   18.67    5.33
   4   1  17   19.85    5.62
   4   1  18   20.42    2.81
   4  -1  18   19.63    2.74
   4   1  18   18.89    4.55
   4  -1  18   20.00    4.45
   4   1  19    1.67    1.20
   4  -1  19    2.21    1.22
  -4   2  19   48.25    3.05
  -4  -2  18    0.46    2.24
  -4  -2  18    0.62    2.98
  -4   2  17   11.01    3.36
  -4  -2  17   13.30    3.46
  -4  -2  16    0.15    3.05
  -4   2  16    0.62    3.00
  -4   2  16    2.41    3.95
   4   2 -16    0.92    4.92
  -4   2  15  271.23   14.43
  -4  -2  15  273.08   13.09
  -4   2  15  288.65   13.70
   4  -2 -15  319.29   11.35
  -4   2  14  131.70   10.39
  -4   2  14  130.40    9.65
  -4  -2  14  149.10    9.67
  -4   2  13  601.74   21.54
  -4  -2  13  601.33   21.25
   4   2 -12  294.17   13.38
  -4  -2  12  292.80   13.63
  -4   2  12  294.91   14.05
   4  -2 -12  274.58   12.61
   4  -2 -11  217.43   14.06
   4  -2 -11  268.88   12.02
   4   2 -11  221.64   11.31
  -4   2  11  261.65   12.78
  -4  -2  11  256.26   12.26
   4  -2 -10   59.85    9.03
   4   2 -10   58.38    8.72
   4  -2 -10   60.84    8.18
   4   2 -10   58.52    7.64
   4  -2 -10   68.19    6.28
   4   2 -10   63.77    5.88
  -4   2  10   66.53    6.65
  -4  -2  10   63.31    6.24
  -4  -2   9  262.34   16.57
   4  -2  -9  153.72   12.31
   4   2  -9  164.10   12.08
   4   2  -9  171.51   11.36
   4  -2  -9  171.75   11.89
   4  -2  -9  210.55    9.94
  -4  -2   9  195.64   11.42
   4   2  -9  283.11   17.08
  -4   2   9  209.31   10.93
  -4  -2   9  195.96   10.38
   4   2  -8   60.79    6.68
  -4  -2   8    8.10    3.49
  -4  -2   8    7.55    3.87
   4   2  -8    8.21    3.22
  -4  -2   8   51.21    6.04
   4   2  -8   63.99    7.30
  -4   2   8   10.39    3.87
   4   2  -8   11.63    3.83
   4   2  -7  201.58   11.01
   4   2  -7  193.84    9.97
   4   2  -7  129.56   11.34
  -4  -2   7  124.65    9.80
  -4   2   7  120.85   11.83
  -4  -2   7  116.61   11.50
   4   2  -7  121.46    9.94
  -4  -2   7  164.14    9.96
  -4   2   7  142.19    7.55
   4  -2  -7  116.78    8.78
  -4  -2   7  121.67   11.30
  -4   2   7  120.16   10.24
   4  -2  -6    2.17    4.34
   4   2  -6    3.14    3.27
  -4  -2   6    4.28    3.98
   4  -2  -6    7.61    2.35
  -4   2   6    5.11    3.29
   4   2  -6   25.73    4.52
  -4  -2   6   28.23    4.31
  -4  -2   6   26.59    5.43
   4  -2  -6   24.30    5.22
  -4   2   6   25.46    5.69
  -4  -2   6   25.36    5.05
   4  -2  -6   20.95    3.86
  -4   2   6   27.02    4.63
  -4  -2   5  423.88   16.99
   4  -2  -5  413.47   17.50
  -4   2   5  451.26   17.64
   4   2  -5  450.62   18.69
  -4  -2   5  426.91   15.84
   4   2  -5  423.62   17.65
  -4   2   5  451.86   22.12
  -4  -2   5  468.74   20.70
   4  -2  -5  413.95   19.84
  -4  -2   4  118.16    6.38
   4  -2  -4  127.20    9.03
  -4   2   4  122.78    7.47
   4   2  -4  128.83    8.95
  -4  -2   4  107.42    6.40
   4   2  -4  107.02    7.77
  -4   2   4  113.02    6.19
   4  -2  -4  107.74    9.16
  -4  -2   4  127.74    9.70
   4  -2  -4   96.56    3.80
   4  -2  -3 1467.50   38.52
   4   2  -3 1409.66   37.02
  -4   2   3 1358.79   32.60
   4   2  -3 1368.68   37.19
  -4  -2   3 1332.23   35.72
  -4  -2   3 1356.16   32.02
  -4   2   3 1287.09   42.07
  -4   2   3 1404.28   31.33
   4  -2  -3 1296.17   29.12
   4   2  -3 1398.85   36.59
   4  -2  -3 1370.80   39.31
  -4  -2   3 1403.68   39.01
  -4   2   2  462.25   12.72
   4   2  -2  503.47   17.56
   4   2  -2  489.40   17.95
  -4   2   2  476.79   12.52
  -4  -2   2  473.55   16.67
  -4   2   2  450.36   20.39
  -4  -2   2  478.18   13.57
   4  -2  -2  484.68   18.99
   4   2  -1  724.60   22.21
   4  -2  -1  700.04   22.99
   4   2  -1  681.61   22.62
  -4   2   1  722.29   24.46
   4  -2  -1  774.52   23.65
  -4  -2   1  744.84   21.69
  -4  -2   0  615.98   21.13
   4  -2   0  618.23   20.69
  -4   2   0  632.01   20.07
  -4  -2   0  624.51   19.48
   4  -2   0  645.15   15.48
   4  -2   0  630.14   19.43
   4   2   0  612.14   16.48
  -4   2  -1   23.10    4.31
  -4  -2  -1   20.59    4.23
  -4  -2  -1   24.97    4.14
   4  -2   1   24.67    3.68
   4   2   1   22.39    3.41
   4  -2   1   21.58    2.39
  -4   2  -1   24.69    3.06
   4   2   1   23.44    2.66
   4  -2   1   24.26    2.80
   4  -2   2 1485.90   37.28
   4   2   2 1417.61   39.11
   4   2   2 1541.49   37.02
   4  -2   2 1572.42   40.19
  -4  -2  -2 1459.97   40.76
  -4  -2  -2 1542.77   40.39
   4  -2   2 1305.85   32.91
  -4   2  -2 1398.34   30.97
   4   2   2 1278.47   35.45
   4   2   2 1310.74   33.42
  -4   2  -3  111.71    9.51
   4  -2   3  109.56    7.68
   4   2   3  113.10    9.03
   4  -2   3  103.66    5.27
  -4  -2  -3  113.21    7.11
   4  -2   3  117.35    9.00
   4   2   3  113.74    7.90
  -4  -2  -3  111.93    9.41
  -4  -2  -3  115.80    9.34
   4   2   3   81.08    6.68
   4  -2   3   90.74    6.22
   4  -2   3   80.54    4.19
  -4  -2  -4   35.21    5.79
  -4   2  -4   34.70    6.13
   4  -2   4   34.68    4.80
   4   2   4   36.97    5.81
   4  -2   4   36.67    5.67
   4   2   4   37.51    5.02
  -4   2  -4   36.27    4.78
   4  -2   4   35.54    4.94
   4  -2   4   35.68    4.54
  -4  -2  -4   37.71    4.11
   4   2   4   38.37    4.90
  -4  -2  -5  281.81   16.82
  -4   2  -5  281.14   16.50
   4  -2   5  297.34   14.75
   4  -2   5  312.95   15.07
   4   2   5  313.71   17.37
  -4  -2  -5  325.41   17.53
   4  -2   5  303.31   16.84
  -4   2  -5  291.70   14.56
   4   2   5  324.90   15.27
  -4  -2  -5  326.81   12.79
   4  -2   5  345.34   17.81
   4   2   6  160.93    9.44
  -4   2  -6  183.63   11.28
  -4  -2  -6   90.81    5.72
   4  -2   6   80.60    7.47
  -4   2  -6   74.15    7.93
  -4  -2  -6   70.99    4.80
   4  -2   6   75.62    7.58
   4   2   6   80.63    9.22
  -4  -2  -6   81.49    8.87
  -4   2  -6   83.82    8.01
   4   2   6   69.03    7.40
  -4  -2  -6   76.47    5.91
   4  -2   6   73.68    8.78
   4   2   6   71.52    7.53
  -4  -2  -7 1468.87   47.98
  -4   2  -7 1516.16   42.18
   4  -2   7 1455.31   42.23
   4  -2   7 1474.33   42.57
   4   2   7 1506.92   48.22
  -4   2  -7 1453.76   42.58
  -4  -2  -7 1156.43   36.28
  -4   2  -7 1228.38   38.73
   4   2   7 1155.36   36.20
  -4   2  -7 1233.50   33.02
  -4  -2  -7 1237.99   32.28
  -4  -2  -7 1441.96   35.24
   4   2   7 1540.90   44.18
   4  -2   7 1517.43   46.76
   4  -2   7 1570.25   47.45
   4   2   7 1511.64   43.67
  -4   2  -8  594.93   22.58
  -4   2  -8  580.60   24.57
   4   2   8  379.35   18.30
  -4   2  -8  401.01   19.99
  -4   2  -8  422.72   15.65
  -4  -2  -8  457.91   15.08
   4   2   8  634.35   25.99
   4   2   9  961.19   33.93
  -4   2  -9 1030.02   36.21
  -4  -2  -9 1077.57   28.12
  -4   2  -9 1044.95   29.54
   4   2  10  528.66   23.14
  -4   2 -10  595.48   25.27
  -4  -2 -10  409.56   14.94
  -4   2 -10  464.85   17.55
  -4  -2 -11 1064.39   34.89
   4   2  11 1084.63   36.22
  -4   2 -11 1014.04   30.30
  -4  -2 -11  991.56   26.84
   4   2  12  127.88   12.15
  -4  -2 -12  106.87    9.30
  -4   2 -12   93.16    8.12
  -4   2 -12   62.57    4.68
  -4  -2 -12   59.32    5.59
  -4  -2 -12   76.66    5.72
  -4  -2 -13    6.02    3.13
   4   2  13    3.33    3.19
   4   2  13    1.07    5.31
  -4  -2 -13    3.78    4.01
   4   2  14    7.55    3.45
   4   2  14    3.32    6.17
  -4  -2 -15  200.19    8.62
   4   2  15  175.87    9.59
   4  -2  15   89.69    9.96
   4   2  15   91.32   10.90
   4   2  16    8.95    3.00
   4   2  16    4.92    5.25
   4  -2  16    2.72    4.80
   4   2  17   40.69    4.19
   4  -2  17   43.75    4.09
  -4   2 -17   14.99    5.34
   4   2  17   13.67    5.12
   4  -2  17   14.62    5.28
   4  -2  18   11.50    2.21
   4   2  18   12.49    2.33
   4  -2  18    6.41    3.61
  -4   2 -18    3.43    3.44
   4  -2  19   42.54    2.68
   4   2  19   37.66    2.68
  -4  -3  18    7.09    2.23
  -4  -3  17  338.29   12.71
  -4   3  16   74.28    6.75
  -4  -3  16   78.01    6.61
   4  -3 -16   63.98    4.77
  -4  -3  15  217.49   11.34
  -4   3  15  211.65   11.73
  -4   3  14    7.65    4.82
  -4   3  14    6.74    4.26
  -4  -3  14    9.45    4.00
  -4   3  13    4.31    4.39
   4   3 -13    3.27    3.34
  -4  -3  13    4.43    3.67
  -4   3  13    4.43    3.63
   4  -3 -13    6.29    3.00
   4  -3 -12   54.76    6.36
   4   3 -12   74.29    6.99
  -4  -3  12   61.24    6.79
  -4   3  12   65.24    7.21
   4  -3 -11  613.83   26.19
  -4   3  11  561.95   21.78
   4   3 -11  565.04   23.33
   4  -3 -11  611.79   24.49
   4  -3 -11  521.16   19.07
   4   3 -11  570.60   19.85
  -4  -3  11  558.76   20.15
  -4   3  11  565.26   20.81
   4  -3 -10  251.04   15.75
   4  -3 -10  239.98   14.65
   4   3 -10  229.35   13.74
   4  -3 -10  156.28    9.48
  -4  -3  10  210.12   12.45
   4   3 -10  186.47   10.01
  -4   3  10  176.73   10.82
  -4  -3  10  161.16   10.09
   4  -3  -9  749.41   27.73
   4   3  -9  756.95   26.25
   4   3  -9  771.54   26.40
   4  -3  -9  798.54   27.53
   4  -3  -9  695.81   22.33
  -4   3   9  742.59   23.26
  -4  -3   9  768.17   25.89
   4   3  -9  784.31   22.87
  -4   3   9  723.77   24.38
   4   3  -8   48.95    6.75
   4  -3  -8   33.84    6.46
   4   3  -8   38.99    5.79
   4   3  -8    4.67    2.01
  -4  -3   8   28.03    5.68
  -4   3   8   22.91    4.34
  -4   3   8    0.16    2.27
   4  -3  -8    1.35    2.05
   4   3  -8    0.76    2.14
   4   3  -8    1.92    2.32
  -4  -3   8    2.22    2.44
   4   3  -8    0.16    2.18
   4  -3  -7 1129.50   34.55
  -4   3   7 1133.13   35.94
   4  -3  -7 1146.46   40.40
   4   3  -7 1149.81   36.10
   4   3  -7  916.74   28.99
  -4  -3   7  908.08   30.83
  -4  -3   7  904.45   27.80
  -4   3   7  922.76   27.23
   4   3  -7 1234.49   38.13
  -4  -3   7 1260.06   36.88
  -4   3   7 1241.00   43.18
  -4  -3   7 1252.30   41.04
   4  -3  -7 1186.77   40.25
   4   3  -7 1203.54   39.50
   4  -3  -6   26.48    4.76
  -4   3   6   25.86    4.49
   4  -3  -6   29.21    5.81
   4   3  -6   27.16    4.81
   4   3  -6   30.07    5.50
   4   3  -6   24.93    4.81
  -4  -3   6   23.14    4.16
  -4  -3   6   26.10    5.52
  -4   3   6   23.79    4.07
  -4   3   6   23.40    5.78
   4  -3  -6   23.64    5.41
   4  -3  -6  103.37    8.51
   4   3  -6   82.07    7.81
   4   3  -6   92.25    6.96
   4   3  -6   31.84    2.97
  -4  -3   6   65.80    6.02
  -4  -3   6   71.27    7.79
  -4   3   6   57.40    4.94
  -4   3   6   52.50    5.40
   4   3  -6   44.45    4.16
  -4  -3   5  420.66   13.85
   4  -3  -5  451.55   20.11
  -4   3   5  444.97   18.40
   4   3  -5  489.20   19.86
   4  -3  -5  697.66   20.26
   4   3  -5  684.00   18.85
  -4  -3   5  618.00   20.75
  -4   3   5  572.32   16.10
  -4   3   5  574.81   16.72
   4   3  -5  512.46   14.85
   4   3  -5  441.21   19.91
  -4  -3   5  455.00   17.97
  -4   3   5  446.21   17.46
   4  -3  -5  444.61   22.02
  -4  -3   5  470.47   21.70
   4  -3  -4   65.98    7.12
  -4   3   4   64.30    5.37
   4   3  -4   61.38    6.76
   4   3  -4   61.68    6.18
  -4  -3   4   65.74    6.64
  -4  -3   4   64.34    5.49
   4   3  -4   66.59    6.79
  -4   3   4   65.90    5.30
   4  -3  -4   63.16    7.54
  -4  -3   4   66.51    7.25
   4  -3  -3  259.48   13.83
  -4   3   3  243.28    9.60
   4   3  -3  256.81   13.51
   4   3  -3  263.63   12.77
  -4  -3   3  243.87   12.53
  -4   3   3  257.79   15.90
  -4   3   3  264.59   10.39
  -4  -3   3  253.77   10.70
   4   3  -3  265.72   13.21
   4  -3  -3  255.09   14.47
  -4  -3   3  256.44   13.74
   4   3  -2   34.67    4.49
  -4   3   2   33.12    2.32
   4   3  -2   38.18    5.12
  -4   3   2   34.22    3.37
  -4   3   2   32.39    5.28
  -4  -3   2   39.30    4.74
  -4  -3   2   41.32    3.88
   4  -3  -2   34.90    5.33
   4  -3  -2   38.42    2.52
   4   3  -1  433.11   16.89
   4   3  -1  424.55   16.81
   4  -3  -1  429.49   17.79
  -4  -3   1  441.87   17.23
   4   3  -1  406.21   13.77
  -4   3   1  398.53   12.74
  -4   3   1  413.57   16.96
   4  -3  -1  412.33   17.34
   4  -3  -1  424.84   14.05
  -4  -3   1  391.76   15.59
   4   3   0  215.88   11.52
  -4  -3   0  215.22   11.42
   4  -3   0  218.46   10.88
  -4  -3   0  205.04   11.74
   4   3   0  179.87    8.56
   4  -3   0  209.69   10.77
   4  -3   0  183.53    7.95
  -4   3   0  200.14   10.07
  -4  -3   0  161.89    9.49
   4  -3   0  188.71   10.51
  -4  -3  -1 2151.22   56.90
   4   3   1 2070.16   54.95
  -4  -3  -1 2167.92   55.56
   4  -3   1 2102.58   52.49
   4   3   1 2374.53   54.45
  -4   3  -1 2219.12   50.45
   4   3   1 2277.07   51.10
   4  -3   1 2266.24   50.01
   4  -3   1 2353.05   51.56
   4  -3   1 2207.75   55.47
   4  -3   2    6.14    3.01
   4   3   2    6.74    2.38
  -4  -3  -2    6.89    3.19
   4  -3   2    5.31    2.20
  -4  -3  -2    8.74    3.58
   4   3   2   11.74    3.07
   4  -3   2    8.61    1.70
   4  -3   2    7.77    2.21
  -4   3  -2    7.06    1.69
   4   3   2    8.12    2.31
   4  -3   2   11.10    3.42
   4  -3   3 1377.81   36.76
  -4  -3  -3 1431.71   43.07
   4  -3   3 1396.76   40.97
   4   3   3 1346.15   36.30
  -4  -3  -3 1368.94   41.51
   4  -3   3 1386.82   36.49
  -4  -3  -3 1413.18   38.15
   4   3   3 1444.96   37.03
   4  -3   3 1460.04   42.03
   4   3   3 1486.00   39.14
  -4  -3  -4   24.37    5.06
   4  -3   4   25.62    2.72
   4  -3   4   25.90    3.94
   4  -3   4   25.05    4.92
   4   3   4   25.15    3.99
   4   3   4   18.17    4.85
   4  -3   4   27.09    4.15
   4   3   4   29.51    4.68
  -4  -3  -4   26.39    4.15
   4  -3   4   31.65    5.40
   4  -3   5 1300.93   39.47
   4   3   5 1294.07   39.81
  -4  -3  -5 1357.17   37.74
   4   3   5 1306.30   37.52
   4  -3   5 1332.73   42.87
   4   3   5 1706.62   37.97
  -4   3  -5 1784.14   40.48
  -4  -3  -5 1416.04   44.36
  -4  -3  -5 1364.72   44.42
   4  -3   5 1375.57   37.94
  -4  -3  -5 1236.03   30.86
   4   3   5 1370.31   43.94
   4  -3   5 1387.73   43.62
   4  -3   5 1269.43   34.92
   4  -3   5 1299.56   38.58
  -4  -3  -5 1316.48   31.40
   4   3   5 1411.58   31.91
   4   3   6    0.82    1.93
  -4  -3  -6    1.94    2.71
  -4  -3  -6    1.02    2.14
   4   3   6    2.86    2.34
   4   3   6    4.18    2.70
   4  -3   6    3.88    2.60
  -4  -3  -6    2.44    1.96
   4  -3   6    2.55    2.74
  -4   3  -6    8.27    3.51
   4  -3   6    2.27    2.12
  -4  -3  -6    1.96    2.22
  -4   3  -6    1.38    2.04
  -4  -3  -6    2.05    2.91
  -4  -3  -6    2.80    3.17
   4  -3   6    3.18    2.28
   4   3   6    2.03    2.91
  -4  -3  -7  655.13   19.20
   4   3   7  693.73   31.92
  -4  -3  -7  735.17   30.26
  -4   3  -7  677.70   25.51
   4   3   7  680.83   20.12
  -4   3  -7  792.74   27.76
   4   3   7  771.23   25.58
   4   3   7  673.81   28.33
   4  -3   7  632.90   29.52
  -4  -3  -7  722.76   24.52
   4  -3   7  688.13   30.31
   4   3   7  691.21   26.69
   4  -3   7  672.13   30.21
  -4   3  -7  750.70   22.00
  -4  -3  -7  738.83   20.80
  -4  -3  -8  397.57   14.34
   4   3   8  411.06   20.85
   4   3   8  424.02   15.26
  -4  -3  -8  444.56   15.57
   4   3   9   24.22    4.24
  -4   3  -9   65.93    6.31
  -4  -3  -9   33.45    4.52
   4   3   9  103.10   10.22
  -4   3  -9  123.43   12.08
  -4   3 -10   14.61    4.33
  -4  -3 -10    9.08    3.59
   4   3  10    6.70    3.20
  -4   3 -10   13.39    7.40
   4   3  10   16.79    6.15
  -4   3 -11  855.86   27.80
   4   3  11  858.06   33.19
  -4   3 -11  812.65   34.06
   4   3  12   45.95    5.55
  -4   3 -12   53.05    6.48
  -4  -3 -12   44.79    4.95
  -4  -3 -13  272.04   15.32
   4   3  13  299.05   18.91
  -4   3 -13  296.29   15.15
  -4  -3 -13  428.60   14.77
  -4  -3 -13  356.33   13.03
   4   3  13  386.65   15.59
   4   3  14   11.77    6.71
  -4  -3 -14   11.52    4.69
   4   3  14   11.56    3.73
   4   3  15  232.43   11.11
   4   3  16   36.23    7.51
   4  -3  16   38.82    6.58
  -4  -3 -17   91.72    4.84
   4  -3  17   99.68    8.19
   4   3  17   97.26    5.96
  -4   3 -18    7.85    3.74
   4  -3  18    5.06    2.97
   4  -3  18    1.45    1.59
   4   3  18    0.54    1.56
  -4   4  18   12.32    2.27
  -4  -4  18   11.35    2.23
  -4  -4  17   60.20    5.05
   4  -4 -16    4.30    2.31
  -4  -4  16    3.95    2.98
  -4   4  15   32.21    5.14
  -4   4  15   35.98    5.52
  -4  -4  15   32.88    5.06
   4  -4 -15   32.39    4.04
  -4   4  14    1.18    3.62
   4   4 -14    0.75    3.34
  -4  -4  14    1.75    3.37
  -4   4  14    2.48    3.65
   4  -4 -14    5.09    2.96
  -4   4  13  220.26   13.20
   4  -4 -13  224.94   14.00
   4   4 -13  249.91   12.74
  -4   4  13  252.46   13.52
  -4  -4  13  256.76   13.19
   4  -4 -13  268.84   11.70
  -4   4  12   88.02    8.71
   4  -4 -12   91.08   10.24
   4  -4 -12  110.99    8.55
   4   4 -12  108.02    8.43
  -4   4  12   99.89    8.73
  -4  -4  12  113.23    8.99
  -4   4  11  341.16   16.86
  -4  -4  11  387.85   17.73
   4  -4 -11  380.20   20.13
   4   4 -11  363.88   19.30
   4   4 -11  405.12   16.16
  -4   4  11  403.05   17.55
  -4  -4  11  403.05   16.99
   4  -4 -10  366.49   19.79
  -4  -4  10  401.50   18.38
  -4   4  10  376.87   15.76
   4  -4 -10  367.48   19.29
   4   4 -10  366.97   18.68
   4   4 -10  402.24   15.92
  -4   4  10  422.77   17.67
   4  -4  -9  644.40   25.70
   4   4  -9  675.56   24.77
  -4   4   9  614.29   21.34
  -4  -4   9  644.50   24.37
   4   4  -9  616.81   21.01
  -4   4   9  565.43   22.25
  -4  -4   8   74.67    8.96
  -4   4   8   78.30    8.95
   4   4  -8   23.47    5.29
   4   4  -8   23.77    5.25
   4  -4  -8   36.19    4.82
  -4  -4   8   29.60    4.82
  -4  -4   8   27.42    6.51
  -4   4   8   30.11    5.00
   4   4  -8   28.17    4.81
   4  -4  -8   64.02    7.83
  -4   4   8   67.00    8.19
   4   4  -7   23.64    5.44
  -4   4   7   22.06    4.71
  -4  -4   7   19.14    4.45
   4  -4  -7   64.51    7.85
   4   4  -7   70.51    7.11
   4   4  -7   59.14    7.58
   4   4  -7   29.98    3.24
  -4  -4   7   58.74    8.00
  -4   4   7   51.13    5.89
  -4  -4   7   48.69    5.55
   4   4  -7   47.00    5.20
  -4   4   7   43.43    5.12
   4  -4  -7   22.74    4.92
   4   4  -7   24.32    4.28
   4   4  -7   23.04    4.54
   4  -4  -6   39.67    6.20
   4  -4  -6   42.99    7.15
   4   4  -6   44.93    5.78
   4  -4  -6   11.05    5.13
   4   4  -6   13.95    4.50
  -4  -4   6   21.50    4.43
  -4   4   6   20.75    4.56
  -4  -4   6   20.15    5.57
  -4   4   6   31.67    4.55
   4   4  -6   27.86    3.65
  -4   4   6   26.71    4.26
   4   4  -6   42.82    6.46
  -4  -4   6   38.72    5.53
  -4   4   6   47.09    8.50
  -4   4   6   46.60    5.93
   4  -4  -6   41.91    7.24
  -4  -4   6   42.43    6.75
   4   4  -6   44.97    6.65
   4  -4  -5  339.27   18.44
   4  -4  -5  332.30   19.19
   4   4  -5  363.28   16.42
  -4  -4   5  334.48   16.15
  -4   4   5  366.39   16.18
   4  -4  -5  371.40   20.76
   4   4  -5  331.68   17.98
  -4  -4   5  355.39   18.97
   4   4  -5  326.85   17.35
   4  -4  -5  506.21   17.46
  -4   4   5  453.42   16.67
  -4  -4   5  426.38   15.25
  -4   4   5  416.71   13.86
   4   4  -5  357.24   12.21
  -4   4   5  408.22   13.98
   4   4  -4  306.51   14.97
  -4   4   4  276.02   18.18
   4   4  -4  297.52   15.86
  -4  -4   4  290.52   13.59
  -4   4   4  286.82   13.27
   4  -4  -4  296.18   17.71
  -4  -4   4  289.76   15.97
  -4   4   4  308.43   11.13
   4   4  -4  323.19   14.72
   4   4  -4  275.48    9.12
  -4   4   4  302.25   11.21
   4   4  -4  301.65   14.12
   4  -4  -4  306.48   16.92
   4   4  -4  298.11   16.11
  -4   4   4  306.51   13.75
  -4  -4   4  315.94   12.39
  -4  -4   4  292.01   12.30
  -4   4   3 1397.02   33.28
  -4   4   3 1365.45   44.35
  -4   4   3 1429.15   37.30
  -4  -4   3 1389.83   37.66
   4   4  -3 1386.17   41.30
   4  -4  -3 1448.82   45.11
  -4   4   3 1560.56   34.75
  -4  -4   3 1529.88   36.47
  -4   4   3 1591.52   38.97
   4   4  -3 1425.76   39.34
   4  -4  -3 1482.03   43.71
   4   4  -3 1465.81   42.37
   4   4  -2  102.16    7.86
  -4   4   2   94.41    3.98
  -4  -4   2   99.53    7.82
   4   4  -2  104.90    8.69
  -4   4   2  104.26    6.72
  -4   4   2  105.73    9.10
  -4   4   2   95.26    3.81
   4  -4  -2  105.90    9.56
  -4  -4   2  106.60    7.09
   4   4  -2  104.30    8.50
  -4  -4   1 1826.31   47.41
   4   4  -1 1740.22   45.91
   4  -4  -1 1840.34   48.85
   4   4  -1 1814.32   47.52
   4   4  -1 1816.14   43.72
  -4   4   1 1754.07   42.20
   4  -4  -1 1665.39   38.60
  -4   4   1 1770.85   46.63
   4  -4  -1 1792.53   48.49
   4   4   0  297.93   14.58
   4  -4   0  308.95   15.54
  -4  -4   0  286.68   15.46
   4  -4   0  307.83   13.68
  -4  -4   0  300.21   14.39
   4  -4   0  313.70   12.28
   4   4   0  298.36   12.99
  -4   4   0  299.61   13.59
   4  -4   0  319.33   15.11
   4  -4   0  311.67   12.27
   4   4   1   82.98    7.92
   4  -4   1   84.00    7.72
  -4  -4  -1   79.92    8.38
   4   4   1   83.87    5.50
   4  -4   1   84.47    7.55
  -4  -4  -1   84.94    7.75
   4  -4   1   80.72    6.48
   4  -4   1   86.97    7.22
   4   4   1   72.59    6.99
  -4   4  -1   77.75    5.97
   4   4   1   71.54    6.21
   4  -4   1   77.97    6.02
   4  -4   1   83.34    6.90
   4  -4   2 1683.04   40.37
   4   4   2 1624.30   45.62
  -4  -4  -2 1643.27   47.74
  -4  -4  -2 1572.99   43.78
   4  -4   2 1755.70   45.54
   4   4   2 1680.11   38.47
  -4  -4  -2 1728.16   46.09
   4   4   2 1422.52   42.26
   4  -4   2 1422.81   39.48
   4   4   2 1455.64   40.47
   4  -4   2 1473.19   38.41
   4  -4   2 1550.45   45.15
   4  -4   3   66.35    7.59
  -4  -4  -3   68.76    7.04
   4  -4   3   65.27    6.12
   4   4   3   70.17    6.56
   4   4   3   77.36    7.48
   4  -4   3   62.51    3.71
  -4  -4  -3   30.16    3.80
   4  -4   3   57.95    5.30
   4   4   3   60.67    7.49
  -4  -4  -3   63.90    8.17
   4  -4   3   54.65    6.81
   4   4   3   52.85    4.91
  -4  -4  -3   53.46    6.94
   4   4   3   33.99    3.31
  -4  -4  -4   97.46    5.80
   4   4   4   93.92    5.49
  -4  -4  -4   84.94    5.89
   4  -4   4  132.43   11.27
   4  -4   4  135.29    9.59
  -4  -4  -4  135.86    9.85
   4   4   4  144.80   10.02
   4   4   4  131.63    7.84
   4   4   4  151.90   10.75
  -4   4  -4   79.81    5.60
  -4  -4  -4  122.70   10.99
   4  -4   4  125.70    7.90
  -4  -4  -4  109.68    5.45
   4   4   4  129.10   11.25
  -4  -4  -4  136.35   11.98
   4  -4   4  125.34   10.63
  -4  -4  -5  252.42   16.95
  -4  -4  -5  232.21    8.90
   4  -4   5  267.08   14.31
   4  -4   5  273.35   16.94
   4   4   5  240.18    9.54
  -4  -4  -5  226.93    9.33
   4   4   5  267.43   13.29
  -4   4  -5  288.93   14.55
   4  -4   5  261.27   16.97
   4   4   5  278.61   15.74
   4  -4   5  261.09   14.83
  -4  -4  -5  265.75   14.54
   4   4   5  264.76   14.75
   4   4   5  263.88   12.52
  -4   4  -5  223.38    9.76
  -4  -4  -5  210.43    9.85
   4   4   6 1197.08   30.51
  -4  -4  -6 1171.06   29.85
  -4   4  -6 1385.79   38.64
   4   4   6 1319.35   36.74
   4  -4   6 1274.96   43.85
   4  -4   6 1259.33   41.61
  -4  -4  -6 1415.42   39.89
   4   4   6 1335.06   42.08
   4   4   6 1298.96   40.93
   4  -4   6 1276.80   42.89
   4   4   6 1312.89   36.52
  -4   4  -6 1114.75   31.82
   4  -4   6 1290.78   37.93
  -4  -4  -6 1268.22   45.14
  -4  -4  -6 1381.70   45.26
  -4  -4  -6 1163.58   29.59
   4  -4   7  575.30   28.17
  -4  -4  -7  631.82   24.57
  -4   4  -7  537.29   19.66
  -4  -4  -7  617.55   19.05
   4   4   7  584.87   18.30
  -4  -4  -7  584.33   17.12
  -4  -4  -8  722.98   18.32
   4   4   8  696.16   20.29
  -4  -4  -9  610.76   19.79
  -4   4  -9  823.36   30.85
   4   4   9  757.79   28.50
  -4   4  -9  694.95   22.72
  -4  -4  -9  659.88   20.96
   4   4   9  623.00   21.16
  -4  -4 -10  108.73    7.14
   4   4  10   86.52    7.36
  -4   4 -10   59.43    6.77
  -4  -4 -10   82.84    6.84
  -4   4 -10   33.93    9.13
   4   4  10   35.33    8.36
   4   4  11  515.32   19.79
  -4   4 -11  564.45   20.84
  -4  -4 -11  514.29   18.41
   4   4  11  657.69   28.14
  -4   4 -11  712.63   30.19
  -4  -4 -12  226.38   10.94
   4   4  12  218.13   11.89
  -4   4 -12  251.11   13.19
  -4  -4 -13   23.97    4.11
   4   4  13   17.74    4.25
  -4   4 -14   27.79    5.47
  -4  -4 -14   35.26    4.52
   4   4  14   23.41    7.33
  -4  -4 -14   20.90    5.47
   4   4  14   30.01    4.74
   4   4  15   22.58    6.68
  -4  -4 -15   -0.24    1.95
   4  -4  16   12.95    4.88
   4  -4  17  153.21    9.22
  -4   4 -18   66.81    6.53
   4  -4  18   76.70    5.71
  -4   5  18   47.28    3.30
  -4  -5  18   45.31    3.30
  -4   5  17    3.57    2.14
  -4  -5  17    4.21    2.37
   4   5 -16  137.69   11.80
  -4  -5  16  186.47    9.46
   4  -5 -15   19.98    2.95
   4  -5 -15   25.26    3.71
   4   5 -14  128.73    8.77
   4  -5 -14  146.86    8.15
  -4  -5  14  150.80    9.58
   4  -5 -13   56.61    8.57
  -4   5  13   52.41    7.10
   4  -5 -13   54.91    5.87
   4   5 -13   51.38    6.39
  -4   5  13   45.00    6.42
  -4  -5  13   55.75    6.49
   4  -5 -12   24.84    8.12
   4  -5 -12   32.09    5.17
  -4   5  12   23.05    5.95
   4   5 -12   26.37    5.28
  -4  -5  12   30.06    5.73
  -4   5  12   26.48    5.59
   4   5 -11    1.85    4.75
   4  -5 -11    2.15    4.12
  -4  -5  11    5.59    5.12
   4   5 -11    5.70    3.86
  -4   5  11    0.91    4.22
[truncated: 9,430,055 more chars]
